# Supplementary material for: Ribonuclease inhibitor 1 (RNH1) deficiency cause congenital cataracts and global developmental delay with infection-induced psychomotor regression and anemia
Source: Eur J Hum Genet. 2023 Mar 20;31(8):887–94. doi: 10.1038/s41431-023-01327-7 (PMC10400601; doi:10.1038/s41431-023-01327-7)
Supplement: Supplementary file 2 — Supplementary table 6 [file 41431_2023_1327_MOESM2_ESM.xlsx]

## Sheet: ALL DATA F21FTSEUHT1866_HUMogfT
Gene ID	Gene Symbol	Type	Ctrl+mock FPKM	Ctrl+mock FPKM	Pat+RNH1 FPKM	Pat+RNH1 FPKM	Pat+mock FPKM	Pat+mock FPKM	Pat+RNH1 Average FPKM	Pat+mock Average FPKM	Ctrl+mock Average FPKM	Ctrl+mock TPM	Ctrl+mock TPM	Pat+RNH1 TPM	Pat+RNH1 TPM	Pat+mock TPM	Pat+mock TPM	Pat+RNH1 Average TPM	Pat+mock Average TPM	Ctrl+mock Average TPM	log2 (Pat+mock / Pat+RNH1)	log2 (Pat+RNH1 / Ctrl+mock)	log2 (Pat+mock / Ctrl+mock)	Qvalue (Pat+mock / Pat+RNH1)	Qvalue (Pat+RNH1 / Ctrl+mock)	Qvalue (Pat+mock / Ctrl+mock)	KEGG Pathway Desc	KEGG Disease Desc	KEGG Module Desc	KEGG Reaction Desc	GO_C Desc	GO_F Desc	GO_P Desc
6050	'RNH1'	mRNA	169.97	185.62	1139.9	1120.51	115.73	117.61	1130.205	116.67	177.795	410.87	410.98	2681.13	2742.27	284.41	284.74	2711.7	284.575	410.925	-3.1213000727345	2.61522217812487	-0.503893277044549	0.0	4.64971906593897E-107	3.36996195279507E-5					GO:0005829///cytosol+++GO:0070062///extracellular exosome+++GO:0005654///nucleoplasm+++GO:0032311///angiogenin-PRI complex	GO:0008428///ribonuclease inhibitor activity	GO:0006402///mRNA catabolic process+++GO:0045765///regulation of angiogenesis
1200	'TPP1'	mRNA	59.03	54.26	49.39	49.19	66.02	60.13	49.29	63.075	56.645	142.69	120.13	116.18	120.38	162.25	145.58	118.28	153.915	131.41	0.375280847693601	-0.144305498906109	0.232825650705489	0.0450455548714296	0.658890102276683	0.195830613206986	04142///Lysosome	H00810///Progressive myoclonic epilepsy (PME/ EPM)+++H01891///Autosomal recessive spinocerebellar ataxias+++H00149///Neuronal ceroid lipofuscinosis (NCL)			GO:0043025///neuronal cell body+++GO:0005737///cytoplasm+++GO:0005911///cell-cell junction+++GO:0042470///melanosome+++GO:0030017///sarcomere+++GO:0005654///nucleoplasm+++GO:0005764///lysosome+++GO:0043198///dendritic shaft+++GO:0016020///membrane+++GO:0001725///stress fiber+++GO:0043202///lysosomal lumen+++GO:0030027///lamellipodium+++GO:0043034///costamere+++GO:0032991///protein-containing comp…	GO:0004674///protein serine/threonine kinase activity+++GO:0005524///ATP binding+++GO:0008240///tripeptidyl-peptidase activity+++GO:0017124///SH3 domain binding+++GO:0004175///endopeptidase activity+++GO:0004252///serine-type endopeptidase activity+++GO:0008236///serine-type peptidase activity+++GO:0046872///metal ion binding+++GO:0042277///peptide binding+++GO:0019901///protein kinase binding+++…	GO:0045669///positive regulation of osteoblast differentiation+++GO:0043491///protein kinase B signaling+++GO:0001954///positive regulation of cell-matrix adhesion+++GO:0000165///MAPK cascade+++GO:0007275///multicellular organism development+++GO:0008283///cell proliferation+++GO:0097435///supramolecular fiber organization+++GO:0010667///negative regulation of cardiac muscle cell apoptotic proces…
9590	'AKAP12'	mRNA	11.89	9.1	41.74	37.43	52.01	48.43	39.585	50.22	10.495	28.75	20.14	98.18	91.62	127.83	117.25	94.9	122.54	24.445	0.35915992020629	1.98075808677723	2.34173501240436	0.100275836878254	2.84382282237925E-35	1.7960299581035E-59					GO:0098685///Schaffer collateral - CA1 synapse+++GO:0005925///focal adhesion+++GO:0005886///plasma membrane+++GO:0005737///cytoplasm+++GO:0005829///cytosol+++GO:0005856///cytoskeleton+++GO:0016020///membrane+++GO:0005938///cell cortex	GO:0008179///adenylate cyclase binding+++GO:0051018///protein kinase A binding+++GO:0005515///protein binding	GO:0007186///G protein-coupled receptor signaling pathway+++GO:0090036///regulation of protein kinase C signaling+++GO:0010738///regulation of protein kinase A signaling+++GO:0006605///protein targeting+++GO:0050804///modulation of chemical synaptic transmission+++GO:0010739///positive regulation of protein kinase A signaling+++GO:0007165///signal transduction+++GO:0007193///adenylate cyclase-inh…
4311	'MME'	mRNA	45.58	39.5	37.59	32.71	43.94	45.42	35.15	44.68	42.54	110.18	87.45	88.41	80.05	108.0	109.97	84.23	108.985	98.815	0.350595522598026	-0.200412889671923	0.15236789369285	0.204529656056346	0.474772546367871	0.504445478107285	04640///Hematopoietic cell lineage+++05010///Alzheimer's disease+++04974///Protein digestion and absorption+++04614///Renin-angiotensin system	H00264///Charcot-Marie-Tooth disease (CMT)+++H00063///Spinocerebellar ataxia (SCA)			GO:0030667///secretory granule membrane+++GO:0005737///cytoplasm+++GO:0008021///synaptic vesicle+++GO:0005886///plasma membrane+++GO:0005925///focal adhesion+++GO:0044306///neuron projection terminus+++GO:0045202///synapse+++GO:0005887///integral component of plasma membrane+++GO:0005903///brush border+++GO:0030425///dendrite+++GO:0030424///axon+++GO:0016021///integral component of membrane+++GO:…	GO:0004175///endopeptidase activity+++GO:0004222///metalloendopeptidase activity+++GO:0042277///peptide binding+++GO:0008237///metallopeptidase activity+++GO:0008238///exopeptidase activity+++GO:0008270///zinc ion binding	GO:0046449///creatinine metabolic process+++GO:0006518///peptide metabolic process+++GO:0071493///cellular response to UV-B+++GO:0071345///cellular response to cytokine stimulus+++GO:0002003///angiotensin maturation+++GO:0006508///proteolysis+++GO:0097242///amyloid-beta clearance+++GO:0001822///kidney development+++GO:0071492///cellular response to UV-A+++GO:0050435///amyloid-beta metabolic proce…
3164	'NR4A1'	mRNA	10.14	10.34	9.92	9.63	12.73	13.66	9.775	13.195	10.24	24.51	22.88	23.34	23.56	31.29	33.07	23.45	32.18	23.695	0.448073370272326	-0.0344702364128959	0.415771303574976	0.355049179193274	0.956237626673357	0.0173820202848712	04010///MAPK signaling pathway+++04934///Cushing's syndrome+++04925///Aldosterone synthesis and secretion+++04927///Cortisol synthesis and secretion+++04151///PI3K-Akt signaling pathway				GO:0005667///transcription factor complex+++GO:0005654///nucleoplasm+++GO:0005737///cytoplasm+++GO:0005829///cytosol+++GO:0031965///nuclear membrane+++GO:0005634///nucleus	GO:0042803///protein homodimerization activity+++GO:0043565///sequence-specific DNA binding+++GO:0046872///metal ion binding+++GO:0001228///DNA-binding transcription activator activity, RNA polymerase II-specific+++GO:0003707///steroid hormone receptor activity+++GO:0003677///DNA binding+++GO:0000978///RNA polymerase II proximal promoter sequence-specific DNA binding+++GO:0003700///DNA-binding tr…	GO:0030522///intracellular receptor signaling pathway+++GO:0044344///cellular response to fibroblast growth factor stimulus+++GO:0035767///endothelial cell chemotaxis+++GO:0045893///positive regulation of transcription, DNA-templated+++GO:0035924///cellular response to vascular endothelial growth factor stimulus+++GO:0045444///fat cell differentiation+++GO:0043401///steroid hormone mediated signa…
861	'RUNX1'	mRNA	20.53	18.32	15.2	16.27	19.37	18.49	15.735	18.93	19.425	49.62	40.56	35.75	39.83	47.6	44.78	37.79	46.19	45.09	0.315195918669199	-0.236983663125434	0.0799391917687621	0.475111713265555	0.351623855785464	0.838035397053236	05202///Transcriptional misregulation in cancer+++05221///Acute myeloid leukemia+++04530///Tight junction+++05220///Chronic myeloid leukemia+++04659///Th17 cell differentiation+++05200///Pathways in cancer	H01481///Myelodysplastic syndrome (MDS)+++H00001///B lymphoblastic leukemia/lymphoma+++H00003///Acute myeloid leukemia (AML)+++H00004///Chronic myeloid leukemia (CML)+++H00978///Thrombocytopenia (THC)			GO:0016513///core-binding factor complex+++GO:0005654///nucleoplasm+++GO:0043231///intracellular membrane-bounded organelle+++GO:0016021///integral component of membrane+++GO:0005634///nucleus+++GO:0005829///cytosol	GO:0008134///transcription factor binding+++GO:0005524///ATP binding+++GO:0046872///metal ion binding+++GO:0000981///DNA-binding transcription factor activity, RNA polymerase II-specific+++GO:0001228///DNA-binding transcription activator activity, RNA polymerase II-specific+++GO:0044212///transcription regulatory region DNA binding+++GO:0003677///DNA binding+++GO:0003700///DNA-binding transcripti…	GO:0030097///hemopoiesis+++GO:0001959///regulation of cytokine-mediated signaling pathway+++GO:0045944///positive regulation of transcription by RNA polymerase II+++GO:0032743///positive regulation of interleukin-2 production+++GO:0030099///myeloid cell differentiation+++GO:0030111///regulation of Wnt signaling pathway+++GO:0045637///regulation of myeloid cell differentiation+++GO:0045616///regul…
5549	'PRELP'	mRNA	1.48	1.67	14.43	12.26	19.35	15.91	13.345	17.63	1.575	3.59	3.71	33.94	30.0	47.55	38.52	31.97	43.035	3.65	0.420040828200071	3.13976835016336	3.56207581567287	0.479116929100483	2.10334381620566E-83	1.0079285130054999E-123	04137///Mitophagy - animal+++04140///Autophagy - animal				GO:0043202///lysosomal lumen+++GO:1903561///extracellular vesicle+++GO:0005576///extracellular region+++GO:0062023///collagen-containing extracellular matrix+++GO:0070062///extracellular exosome+++GO:0005796///Golgi lumen+++GO:0031012///extracellular matrix	GO:0030021///extracellular matrix structural constituent conferring compression resistance+++GO:0008201///heparin binding+++GO:0005201///extracellular matrix structural constituent	GO:0042340///keratan sulfate catabolic process+++GO:0018146///keratan sulfate biosynthetic process+++GO:0007569///cell aging+++GO:0001501///skeletal system development
1958	'EGR1'	mRNA	24.89	26.99	24.82	23.0	32.32	28.49	23.91	30.405	25.94	60.17	59.77	58.38	56.3	79.44	68.97	57.34	74.205	59.97	0.36607994269224	-0.0601077340488017	0.308112191759174	0.479116929100483	0.942455861142192	0.0711710039403086	04371///Apelin signaling pathway+++05020///Prion diseases+++04928///Parathyroid hormone synthesis, secretion and action+++05166///HTLV-I infection+++04933///AGE-RAGE signaling pathway in diabetic complications+++04912///GnRH signaling pathway				GO:0005737///cytoplasm+++GO:0005654///nucleoplasm+++GO:0005634///nucleus	GO:1990841///promoter-specific chromatin binding+++GO:0046872///metal ion binding+++GO:0044729///hemi-methylated DNA-binding+++GO:0035035///histone acetyltransferase binding+++GO:0000977///RNA polymerase II regulatory region sequence-specific DNA binding+++GO:0010385///double-stranded methylated DNA binding+++GO:0008270///zinc ion binding+++GO:0003677///DNA binding+++GO:0043565///sequence-specifi…	GO:0098759///cellular response to interleukin-8+++GO:0010628///positive regulation of gene expression+++GO:0001666///response to hypoxia+++GO:0072303///positive regulation of glomerular metanephric mesangial cell proliferation+++GO:0072110///glomerular mesangial cell proliferation+++GO:0035914///skeletal muscle cell differentiation+++GO:0032868///response to insulin+++GO:0030217///T cell differen…
5980	'REV3L'	mRNA	27.66	16.42	19.86	19.29	24.48	22.83	19.575	23.655	22.04	66.86	36.34	46.72	47.21	60.16	55.26	46.965	57.71	51.6	0.291488279091482	-0.112013967831927	0.181090409891512	0.479116929100483	0.912603184818032	0.883606132605047	03460///Fanconi anemia pathway+++01524///Platinum drug resistance+++01100///Metabolic pathways		M00293///DNA polymerase zeta complex		GO:0005634///nucleus+++GO:0005654///nucleoplasm+++GO:0016035///zeta DNA polymerase complex+++GO:0005730///nucleolus	GO:0003677///DNA binding+++GO:0003676///nucleic acid binding+++GO:0016779///nucleotidyltransferase activity+++GO:0003887///DNA-directed DNA polymerase activity+++GO:0051536///iron-sulfur cluster binding+++GO:0000166///nucleotide binding+++GO:0016740///transferase activity+++GO:0005515///protein binding+++GO:0046872///metal ion binding+++GO:0008408///3'-5' exonuclease activity+++GO:0051539///4 iro…	GO:0019985///translesion synthesis+++GO:0006261///DNA-dependent DNA replication+++GO:0006260///DNA replication+++GO:0090305///nucleic acid phosphodiester bond hydrolysis+++GO:0006974///cellular response to DNA damage stimulus+++GO:0006281///DNA repair+++GO:0042276///error-prone translesion synthesis
126393	'HSPB6'	mRNA	194.7	231.69	122.55	126.17	166.05	141.83	124.36	153.94	213.195	470.65	512.99	288.25	308.77	408.1	343.39	298.51	375.745	491.82	0.331108452159379	-0.724222190536548	-0.3911545712837	0.690594474868873	6.85384831284872E-7	0.0177533199266494					GO:0005576///extracellular region+++GO:0005634///nucleus+++GO:0005737///cytoplasm	GO:0005515///protein binding+++GO:0042803///protein homodimerization activity+++GO:0051087///chaperone binding+++GO:0051082///unfolded protein binding+++GO:0005212///structural constituent of eye lens	GO:0006937///regulation of muscle contraction+++GO:0061077///chaperone-mediated protein folding+++GO:0010667///negative regulation of cardiac muscle cell apoptotic process+++GO:0045766///positive regulation of angiogenesis
63874	'ABHD4'	mRNA	38.11	41.8	26.68	22.62	31.9	30.61	24.65	31.255	39.955	92.12	92.55	62.76	55.35	78.39	74.12	59.055	76.255	92.335	0.364473217220657	-0.638453845497197	-0.271545608149641	0.811680001368767	1.103451053138E-4	0.106450245772172					GO:0005789///endoplasmic reticulum membrane+++GO:0005811///lipid droplet	GO:0052689///carboxylic ester hydrolase activity+++GO:0016787///hydrolase activity	GO:0036152///phosphatidylethanolamine acyl-chain remodeling+++GO:0006629///lipid metabolic process+++GO:0055088///lipid homeostasis+++GO:0016042///lipid catabolic process
3481	'IGF2'	mRNA	0.03	0.05	2.36	2.39	3.75	3.13	2.375	3.44	0.04	0.07	0.1	5.56	5.86	9.22	7.59	5.71	8.405	0.085	0.556267444623651	5.98813898557438	6.5468715225846	0.843635602005873	2.5680261621977204E-31	6.273195578078009E-40	05200///Pathways in cancer+++04010///MAPK signaling pathway+++05225///Hepatocellular carcinoma+++04151///PI3K-Akt signaling pathway+++05205///Proteoglycans in cancer+++04014///Ras signaling pathway	H00033///Adrenal carcinoma+++H00048///Hepatocellular carcinoma+++H00711///Russell-Silver syndrome+++H00713///Beckwith-Wiedemann syndrome			GO:0005576///extracellular region+++GO:0031093///platelet alpha granule lumen+++GO:0005615///extracellular space	GO:0005515///protein binding+++GO:0005178///integrin binding+++GO:0008083///growth factor activity+++GO:0043539///protein serine/threonine kinase activator activity+++GO:0005159///insulin-like growth factor receptor binding+++GO:0005179///hormone activity+++GO:0005158///insulin receptor binding+++GO:0048018///receptor ligand activity	GO:0001503///ossification+++GO:0040018///positive regulation of multicellular organism growth+++GO:0002576///platelet degranulation+++GO:0001649///osteoblast differentiation+++GO:0046628///positive regulation of insulin receptor signaling pathway+++GO:0031017///exocrine pancreas development+++GO:0042104///positive regulation of activated T cell proliferation+++GO:0006355///regulation of transcrip…
109703458	'HTD2'	mRNA	1.62	2.09	2.12	1.75	0.54	1.22	1.935	0.88	1.855	3.92	4.63	4.98	4.28	1.33	2.96	4.63	2.145	4.275	-1.1198107863525	0.135590736589071	-0.98125973411348	0.843635602005873	0.922256232722677	0.0290463224790302					GO:0005730///nucleolus+++GO:0005759///mitochondrial matrix+++GO:0005739///mitochondrion	GO:0016829///lyase activity+++GO:0018812///3-hydroxyacyl-CoA dehydratase activity	GO:0046949///fatty-acyl-CoA biosynthetic process+++GO:0006629///lipid metabolic process+++GO:0006631///fatty acid metabolic process
1639	'DCTN1'	mRNA	86.18	95.93	63.08	62.37	67.19	63.48	62.725	65.335	91.055	208.31	212.4	148.36	152.64	165.14	153.69	150.5	159.415	210.355	0.0775911782407801	-0.479669543828222	-0.399957794021399	0.999985148788827	9.989143987272E-4	0.0025828377056774	05016///Huntington's disease+++04962///Vasopressin-regulated water reabsorption	H00879///Perry syndrome+++H00058///Amyotrophic lateral sclerosis (ALS)+++H00856///Distal hereditary motor neuropathies (dHMN)			GO:0030286///dynein complex+++GO:0045111///intermediate filament cytoskeleton+++GO:0035371///microtubule plus-end+++GO:0030904///retromer complex+++GO:0005815///microtubule organizing center+++GO:0000922///spindle pole+++GO:0099738///cell cortex region+++GO:0005874///microtubule+++GO:0005634///nucleus+++GO:0005856///cytoskeleton+++GO:0016020///membrane+++GO:0030424///axon+++GO:0005819///spindle++…	GO:0019901///protein kinase binding+++GO:0048156///tau protein binding+++GO:0003774///motor activity+++GO:0015631///tubulin binding+++GO:0008017///microtubule binding+++GO:0070840///dynein complex binding+++GO:0005515///protein binding	GO:0006888///ER to Golgi vesicle-mediated transport+++GO:0098930///axonal transport+++GO:0021517///ventral spinal cord development+++GO:0007049///cell cycle+++GO:0070050///neuron cellular homeostasis+++GO:0051301///cell division+++GO:0007528///neuromuscular junction development+++GO:0099558///maintenance of synapse structure+++GO:0034454///microtubule anchoring at centrosome+++GO:0010970///transp…
24137	'KIF4A'	mRNA	6.19	5.54	2.17	3.33	2.19	2.68	2.75	2.435	5.865	14.97	12.28	5.1	8.16	5.37	6.5	6.63	5.935	13.625	-0.155772573590247	-1.03792147387088	-1.19215130599128	0.999985148788827	9.96159679793117E-6	7.0887303422772E-11		H00658///Syndromic X-linked mental retardation+++H00838///Congenital fibrosis of the extraocular muscles (CFEOM)			GO:0005654///nucleoplasm+++GO:0030496///midbody+++GO:0045171///intercellular bridge+++GO:0016363///nuclear matrix+++GO:0005876///spindle microtubule+++GO:0005737///cytoplasm+++GO:0005694///chromosome+++GO:0005819///spindle+++GO:0005871///kinesin complex+++GO:0005874///microtubule+++GO:0005856///cytoskeleton+++GO:0005634///nucleus+++GO:0005829///cytosol+++GO:1904115///axon cytoplasm+++GO:0016020//…	GO:0003677///DNA binding+++GO:0003774///motor activity+++GO:0005524///ATP binding+++GO:0000166///nucleotide binding+++GO:0003777///microtubule motor activity+++GO:0008017///microtubule binding+++GO:0005515///protein binding+++GO:0016887///ATPase activity	GO:0007052///mitotic spindle organization+++GO:0051256///mitotic spindle midzone assembly+++GO:0006996///organelle organization+++GO:0008089///anterograde axonal transport+++GO:0000281///mitotic cytokinesis+++GO:0019886///antigen processing and presentation of exogenous peptide antigen via MHC class II+++GO:0007018///microtubule-based movement+++GO:0006890///retrograde vesicle-mediated transport,…
113835	'ZNF257'	mRNA	0.27	0.29	0.0	0.02	0.04	0.0	0.01	0.02	0.28	0.66	0.65	0.0	0.05	0.09	0.0	0.025	0.045	0.655	1.03583442127077	-4.9253155113393	-3.90319008369119	0.999985148788827	9.920498766831E-4	0.0010653189770135	04140///Autophagy - animal+++04137///Mitophagy - animal	H01852///Postaxial polydactyly+++H00480///Non-syndromic X-linked mental retardation+++H00513///Transient neonatal diabetes mellitus (TNDM)			GO:0005634///nucleus	GO:0046872///metal ion binding+++GO:0008270///zinc ion binding+++GO:0003677///DNA binding+++GO:0000981///DNA-binding transcription factor activity, RNA polymerase II-specific+++GO:0003676///nucleic acid binding	GO:0006357///regulation of transcription by RNA polymerase II+++GO:0006355///regulation of transcription, DNA-templated
151126	'ZNF385B'	mRNA	0.69	0.66	0.08	0.12	0.06	0.14	0.1	0.1	0.675	1.67	1.47	0.18	0.3	0.15	0.35	0.24	0.25	1.57	0.0036710885879548	-2.7231087633213	-2.71349148935441	0.999985148788827	9.91638968506729E-5	8.29601949961076E-5	04137///Mitophagy - animal+++04140///Autophagy - animal				GO:0005634///nucleus+++GO:0001650///fibrillar center	GO:0046872///metal ion binding+++GO:0003676///nucleic acid binding+++GO:0008270///zinc ion binding+++GO:0002039///p53 binding	GO:0072332///intrinsic apoptotic signaling pathway by p53 class mediator+++GO:0006915///apoptotic process
4053	'LTBP2'	mRNA	118.53	104.87	69.18	74.79	69.83	73.17	71.985	71.5	111.7	286.53	232.2	162.72	183.05	171.62	177.15	172.885	174.385	259.365	0.0082081467132371	-0.576357352953397	-0.566311446918245	0.999985148788827	9.91638968506729E-5	9.42345499202813E-6		H00557///Cutis laxa+++H00904///Cutis laxa with severe pulmonary, gastrointestinal, and urinary abnormalities+++H01203///Primary congenital glaucoma (PCG)+++H00625///Tooth agenesis			GO:0005622///intracellular+++GO:0005829///cytosol+++GO:0031012///extracellular matrix+++GO:0070062///extracellular exosome+++GO:0005615///extracellular space+++GO:0005576///extracellular region+++GO:0062023///collagen-containing extracellular matrix	GO:0008201///heparin binding+++GO:0005509///calcium ion binding+++GO:0005201///extracellular matrix structural constituent+++GO:0019838///growth factor binding+++GO:0004842///ubiquitin-protein transferase activity+++GO:0061630///ubiquitin protein ligase activity	GO:0006915///apoptotic process+++GO:0006605///protein targeting+++GO:0007179///transforming growth factor beta receptor signaling pathway+++GO:0009306///protein secretion+++GO:0043066///negative regulation of apoptotic process+++GO:0097435///supramolecular fiber organization+++GO:0006511///ubiquitin-dependent protein catabolic process
3790	'KCNS3'	mRNA	2.17	2.05	0.35	0.66	0.28	0.26	0.505	0.27	2.11	5.24	4.54	0.81	1.62	0.7	0.62	1.215	0.66	4.89	-0.858146412321554	-2.01973518071473	-2.87684669651831	0.999985148788827	9.89259161896884E-7	5.922108416215399E-13	04137///Mitophagy - animal+++04140///Autophagy - animal				GO:0005886///plasma membrane+++GO:0005794///Golgi apparatus+++GO:0008076///voltage-gated potassium channel complex+++GO:0016021///integral component of membrane+++GO:0005829///cytosol+++GO:0016020///membrane	GO:0005267///potassium channel activity+++GO:0005216///ion channel activity+++GO:0005251///delayed rectifier potassium channel activity+++GO:0005249///voltage-gated potassium channel activity+++GO:0015459///potassium channel regulator activity+++GO:0005244///voltage-gated ion channel activity	GO:0071805///potassium ion transmembrane transport+++GO:0055085///transmembrane transport+++GO:0006813///potassium ion transport+++GO:0050796///regulation of insulin secretion+++GO:0051260///protein homooligomerization+++GO:0034765///regulation of ion transmembrane transport+++GO:0006811///ion transport
130576	'LYPD6B'	mRNA	1.74	1.8	4.58	4.65	3.85	4.12	4.615	3.985	1.77	4.21	3.98	10.78	11.38	9.46	9.98	11.08	9.72	4.095	-0.190856567536197	1.39831959444553	1.20951215222669	0.999985148788827	9.88939495227757E-6	1.615922653056E-4					GO:0016020///membrane+++GO:0005576///extracellular region+++GO:0031225///anchored component of membrane+++GO:0005886///plasma membrane	GO:0030548///acetylcholine receptor regulator activity	GO:0099601///regulation of neurotransmitter receptor activity
6941	'TCF19'	mRNA	9.76	9.47	3.98	4.78	3.16	3.62	4.38	3.39	9.615	23.58	20.96	9.37	11.7	7.78	8.76	10.535	8.27	22.27	-0.353316264683947	-1.0665865499171	-1.41797937679827	0.999985148788827	9.86074706752948E-9	1.82190269589002E-17	04550///Signaling pathways regulating pluripotency of stem cells				GO:0005634///nucleus	GO:0005515///protein binding+++GO:0046872///metal ion binding+++GO:0003700///DNA-binding transcription factor activity	GO:0006355///regulation of transcription, DNA-templated+++GO:0006357///regulation of transcription by RNA polymerase II+++GO:0008283///cell proliferation
84898	'PLXDC2'	mRNA	5.25	4.68	1.35	1.24	1.24	1.39	1.295	1.315	4.965	12.68	10.37	3.16	3.05	3.04	3.37	3.105	3.205	11.525	0.0413085360495601	-1.88087936069371	-1.83742956066763	0.999985148788827	9.8605078024301E-33	1.65799862675471E-33	04137///Mitophagy - animal+++04140///Autophagy - animal				GO:0016020///membrane+++GO:0016021///integral component of membrane	GO:0005515///protein binding	GO:0006310///DNA recombination+++GO:0032199///reverse transcription involved in RNA-mediated transposition+++GO:0090305///nucleic acid phosphodiester bond hydrolysis+++GO:0032197///transposition, RNA-mediated
84296	'GINS4'	mRNA	4.09	4.14	1.51	1.9	1.48	1.75	1.705	1.615	4.115	9.89	9.16	3.56	4.64	3.63	4.25	4.1	3.94	9.525	-0.0587477606516928	-1.2053810852627	-1.26207832754386	0.999985148788827	9.85158071001398E-8	9.817575370084121E-10			M00286///GINS complex		GO:0005737///cytoplasm+++GO:0031298///replication fork protection complex+++GO:0000811///GINS complex+++GO:0005654///nucleoplasm+++GO:0005634///nucleus	GO:0005515///protein binding+++GO:0043138///3'-5' DNA helicase activity	GO:0032508///DNA duplex unwinding+++GO:0006260///DNA replication+++GO:0006261///DNA-dependent DNA replication+++GO:0006271///DNA strand elongation involved in DNA replication+++GO:0001833///inner cell mass cell proliferation+++GO:0000727///double-strand break repair via break-induced replication
672	'BRCA1'	mRNA	3.99	3.09	1.59	1.91	1.67	1.62	1.75	1.645	3.54	9.65	6.84	3.75	4.67	4.1	3.91	4.21	4.005	8.245	-0.0727473218525042	-0.92964624191447	-1.00109017301622	0.999985148788827	9.83554419907543E-5	2.01378610203064E-6	03460///Fanconi anemia pathway+++03440///Homologous recombination+++05224///Breast cancer+++01524///Platinum drug resistance+++04151///PI3K-Akt signaling pathway+++04120///Ubiquitin mediated proteolysis+++05206///MicroRNAs in cancer	H01554///Fallopian tube cancer+++H01665///Primary peritoneal carcinoma+++H00031///Breast cancer+++H00027///Ovarian cancer	M00295///BRCA1-associated genome surveillance complex (BASC)		GO:0000151///ubiquitin ligase complex+++GO:0005654///nucleoplasm+++GO:0032991///protein-containing complex+++GO:0005694///chromosome+++GO:0005737///cytoplasm+++GO:0031436///BRCA1-BARD1 complex+++GO:0016020///membrane+++GO:0008274///gamma-tubulin ring complex+++GO:0070531///BRCA1-A complex+++GO:0005575///cellular_component+++GO:0000793///condensed chromosome+++GO:0005886///plasma membrane+++GO:001…	GO:0019899///enzyme binding+++GO:0004842///ubiquitin-protein transferase activity+++GO:0016874///ligase activity+++GO:0044212///transcription regulatory region DNA binding+++GO:0015631///tubulin binding+++GO:0003674///molecular_function+++GO:0003677///DNA binding+++GO:0070063///RNA polymerase binding+++GO:0003723///RNA binding+++GO:0005515///protein binding+++GO:0042802///identical protein bindin…	GO:0035066///positive regulation of histone acetylation+++GO:0006631///fatty acid metabolic process+++GO:0045944///positive regulation of transcription by RNA polymerase II+++GO:0006357///regulation of transcription by RNA polymerase II+++GO:0035067///negative regulation of histone acetylation+++GO:0045739///positive regulation of DNA repair+++GO:0070317///negative regulation of G0 to G1 transiti…
9021	'SOCS3'	mRNA	6.25	5.32	12.56	10.99	13.35	12.97	11.775	13.16	5.785	15.11	11.77	29.53	26.89	32.81	31.4	28.21	32.105	13.44	0.179946824612495	1.07956268724608	1.26147657388432	0.999985148788827	9.81915702697818E-9	5.53425117643972E-15	04380///Osteoclast differentiation+++04930///Type II diabetes mellitus+++05168///Herpes simplex infection+++04910///Insulin signaling pathway+++04917///Prolactin signaling pathway+++05160///Hepatitis C+++04630///Jak-STAT signaling pathway+++05164///Influenza A+++04920///Adipocytokine signaling pathway+++04931///Insulin resistance+++04668///TNF signaling pathway+++04120///Ubiquitin mediated proteo…		M00388///ECS complex+++M00684///JAK-STAT signaling		GO:0005829///cytosol+++GO:0005942///phosphatidylinositol 3-kinase complex	GO:0004860///protein kinase inhibitor activity+++GO:0046935///1-phosphatidylinositol-3-kinase regulator activity+++GO:0005515///protein binding+++GO:0001784///phosphotyrosine residue binding	GO:0019221///cytokine-mediated signaling pathway+++GO:0050728///negative regulation of inflammatory response+++GO:0060670///branching involved in labyrinthine layer morphogenesis+++GO:0043066///negative regulation of apoptotic process+++GO:0009968///negative regulation of signal transduction+++GO:0043687///post-translational protein modification+++GO:0007259///JAK-STAT cascade+++GO:0060708///spon…
57082	'KNL1'	mRNA	6.66	3.93	1.76	2.64	2.09	2.17	2.2	2.13	5.295	16.1	8.69	4.13	6.47	5.12	5.26	5.3	5.19	12.395	-0.0259232312197549	-1.23555875279085	-1.26066979235664	0.999985148788827	9.75022465071732E-7	1.99122269370445E-9		H00269///Primary microcephaly (MCPH)			GO:0000776///kinetochore+++GO:0001669///acrosomal vesicle+++GO:0005634///nucleus+++GO:0005829///cytosol+++GO:0005654///nucleoplasm+++GO:0005694///chromosome+++GO:0000775///chromosome, centromeric region+++GO:0016604///nuclear body+++GO:0000777///condensed chromosome kinetochore	GO:0005515///protein binding	GO:0008608///attachment of spindle microtubules to kinetochore+++GO:0007059///chromosome segregation+++GO:0034501///protein localization to kinetochore+++GO:0010923///negative regulation of phosphatase activity+++GO:0007049///cell cycle+++GO:0051301///cell division+++GO:0034080///CENP-A containing nucleosome assembly+++GO:0001675///acrosome assembly
23637	'RABGAP1'	mRNA	17.53	16.61	31.43	24.87	33.03	31.74	28.15	32.385	17.07	42.38	36.78	73.92	60.85	81.18	76.84	67.385	79.01	39.58	0.187376697720616	0.660128193414203	0.84954225539658	0.999985148788827	9.74639796957966E-5	5.92895421878556E-10	04140///Autophagy - animal+++04137///Mitophagy - animal				GO:0016021///integral component of membrane+++GO:0005813///centrosome+++GO:0005829///cytosol+++GO:0016020///membrane+++GO:0005737///cytoplasm+++GO:0005856///cytoskeleton+++GO:0005875///microtubule associated complex+++GO:0005815///microtubule organizing center	GO:0015631///tubulin binding+++GO:0004930///G protein-coupled receptor activity+++GO:0017137///Rab GTPase binding+++GO:0005515///protein binding+++GO:0005096///GTPase activator activity	GO:0043547///positive regulation of GTPase activity+++GO:0007049///cell cycle+++GO:0007165///signal transduction+++GO:0090630///activation of GTPase activity+++GO:0043087///regulation of GTPase activity+++GO:0007186///G protein-coupled receptor signaling pathway+++GO:0006886///intracellular protein transport+++GO:1902017///regulation of cilium assembly
5308	'PITX2'	mRNA	10.46	9.02	4.37	5.56	4.66	4.74	4.965	4.7	9.74	25.29	19.96	10.29	13.6	11.45	11.47	11.945	11.46	22.625	-0.0589778008952188	-0.855683881133886	-0.913100272145237	0.999985148788827	9.70035453668809E-5	2.14579107418659E-6	04350///TGF-beta signaling pathway	H01075///Peters anomaly+++H00620///Axenfeld-Rieger syndrome (ARS)+++H01149///Ring dermoid of cornea+++H01700///Hypopituitarism+++H01159///Anterior segment dysgenesis (ASGD)			GO:0005634///nucleus+++GO:0005667///transcription factor complex+++GO:0005654///nucleoplasm	GO:0000981///DNA-binding transcription factor activity, RNA polymerase II-specific+++GO:0001227///DNA-binding transcription repressor activity, RNA polymerase II-specific+++GO:0043565///sequence-specific DNA binding+++GO:0042802///identical protein binding+++GO:0003677///DNA binding+++GO:0042803///protein homodimerization activity+++GO:0001102///RNA polymerase II activating transcription factor b…	GO:0007275///multicellular organism development+++GO:0000122///negative regulation of transcription by RNA polymerase II+++GO:0035315///hair cell differentiation+++GO:0048536///spleen development+++GO:0006357///regulation of transcription by RNA polymerase II+++GO:0060127///prolactin secreting cell differentiation+++GO:0003253///cardiac neural crest cell migration involved in outflow tract morpho…
8029	'CUBN'	mRNA	3.34	2.72	1.97	1.97	2.11	1.97	1.97	2.04	3.03	8.07	6.02	4.64	4.82	5.2	4.78	4.73	4.99	7.045	0.0608133608946009	-0.650254975589645	-0.587597797994505	0.999985148788827	9.689207236698E-4	0.0013246071438593	04977///Vitamin digestion and absorption	H01277///Vitamin B12 deficiency anaemia			GO:0010008///endosome membrane+++GO:0045177///apical part of cell+++GO:0008328///ionotropic glutamate receptor complex+++GO:0005768///endosome+++GO:0030135///coated vesicle+++GO:0005783///endoplasmic reticulum+++GO:0030666///endocytic vesicle membrane+++GO:0016020///membrane+++GO:0045202///synapse+++GO:0005829///cytosol+++GO:0043202///lysosomal lumen+++GO:0005903///brush border+++GO:0005737///cyt…	GO:0046872///metal ion binding+++GO:0038024///cargo receptor activity+++GO:0005215///transporter activity+++GO:0008144///drug binding+++GO:0042803///protein homodimerization activity+++GO:0005509///calcium ion binding+++GO:0016247///channel regulator activity+++GO:0038023///signaling receptor activity+++GO:0031419///cobalamin binding+++GO:0030492///hemoglobin binding+++GO:0005515///protein binding	GO:0042953///lipoprotein transport+++GO:0007584///response to nutrient+++GO:0015889///cobalamin transport+++GO:0008202///steroid metabolic process+++GO:0001966///thigmotaxis+++GO:0009617///response to bacterium+++GO:0006629///lipid metabolic process+++GO:0034384///high-density lipoprotein particle clearance+++GO:0070207///protein homotrimerization+++GO:0006972///hyperosmotic response+++GO:0015031…
345630	'FBLL1'	mRNA	1.98	2.34	0.17	0.1	0.23	0.14	0.135	0.185	2.16	4.79	5.17	0.39	0.26	0.56	0.35	0.325	0.455	4.98	0.488886443171507	-3.94362653210405	-3.45588950951404	0.999985148788827	9.635419153349929E-11	2.6144652699732E-10					GO:0015030///Cajal body+++GO:0005634///nucleus+++GO:0001650///fibrillar center+++GO:0005730///nucleolus+++GO:0032040///small-subunit processome+++GO:0031428///box C/D snoRNP complex	GO:0008649///rRNA methyltransferase activity+++GO:0003723///RNA binding+++GO:0016740///transferase activity+++GO:0008168///methyltransferase activity+++GO:1990259///histone-glutamine methyltransferase activity	GO:0032259///methylation+++GO:1990258///histone glutamine methylation+++GO:0031167///rRNA methylation+++GO:0006364///rRNA processing+++GO:0001835///blastocyst hatching+++GO:0000494///box C/D snoRNA 3'-end processing
9787	'DLGAP5'	mRNA	15.67	13.97	4.89	6.87	5.09	5.89	5.88	5.49	14.82	37.87	30.94	11.5	16.81	12.51	14.27	14.155	13.39	34.405	-0.0805414794321837	-1.27694911176219	-1.35596599400444	0.999985148788827	9.635419153349929E-11	6.84149656714679E-18					GO:0005819///spindle+++GO:0031616///spindle pole centrosome+++GO:0005815///microtubule organizing center+++GO:0005829///cytosol+++GO:0005737///cytoplasm+++GO:0005856///cytoskeleton+++GO:0005634///nucleus+++GO:0005739///mitochondrion	GO:0004721///phosphoprotein phosphatase activity+++GO:0005515///protein binding	GO:0007049///cell cycle+++GO:0007079///mitotic chromosome movement towards spindle pole+++GO:0023052///signaling+++GO:0006470///protein dephosphorylation+++GO:0045842///positive regulation of mitotic metaphase/anaphase transition+++GO:0008283///cell proliferation+++GO:0007221///positive regulation of transcription of Notch receptor target
113115	'MTFR2'	mRNA	2.22	2.08	0.69	0.65	0.45	0.57	0.67	0.51	2.15	5.37	4.6	1.63	1.59	1.11	1.38	1.61	1.245	4.985	-0.396924274556637	-1.50636670616903	-1.90084673389082	0.999985148788827	9.631359669589E-4	1.67195213967063E-5					GO:0005739///mitochondrion	GO:0005515///protein binding	GO:0000266///mitochondrial fission+++GO:0009060///aerobic respiration+++GO:0007005///mitochondrion organization
2192	'FBLN1'	mRNA	160.73	185.24	261.42	219.9	250.49	250.4	240.66	250.445	172.985	388.52	410.14	614.88	538.17	615.62	606.25	576.525	610.935	399.33	0.0734621516586562	0.537525009330196	0.613506725440985	0.999985148788827	9.608217237727E-4	3.28980813868961E-7		H00851///Synpolydactyly 2			GO:0071953///elastic fiber+++GO:0005615///extracellular space+++GO:0070062///extracellular exosome+++GO:0062023///collagen-containing extracellular matrix+++GO:0031012///extracellular matrix+++GO:0005604///basement membrane+++GO:0005576///extracellular region	GO:0001968///fibronectin binding+++GO:0042802///identical protein binding+++GO:0044877///protein-containing complex binding+++GO:0005509///calcium ion binding+++GO:0070051///fibrinogen binding+++GO:0005201///extracellular matrix structural constituent+++GO:0008022///protein C-terminus binding+++GO:0016504///peptidase activator activity+++GO:0005178///integrin binding+++GO:0005515///protein binding	GO:1900025///negative regulation of substrate adhesion-dependent cell spreading+++GO:0030198///extracellular matrix organization+++GO:0010628///positive regulation of gene expression+++GO:0016032///viral process+++GO:0070373///negative regulation of ERK1 and ERK2 cascade+++GO:2000647///negative regulation of stem cell proliferation+++GO:0007229///integrin-mediated signaling pathway+++GO:0007566//…
338645	'LUZP2'	mRNA	0.11	0.05	1.0	1.61	1.16	1.29	1.305	1.225	0.08	0.26	0.1	2.36	3.93	2.85	3.12	3.145	2.985	0.18	-0.0520132856701737	3.88709479461894	3.83515242803367	0.999985148788827	9.601562359275741E-17	3.6682428505556495E-18	04137///Mitophagy - animal+++04140///Autophagy - animal				GO:0005576///extracellular region	GO:0046872///metal ion binding+++GO:0009036///type II site-specific deoxyribonuclease activity+++GO:0003677///DNA binding+++GO:0003964///RNA-directed DNA polymerase activity	GO:0006351///transcription, DNA-templated+++GO:0006355///regulation of transcription, DNA-templated+++GO:0006310///DNA recombination+++GO:0032197///transposition, RNA-mediated+++GO:0032199///reverse transcription involved in RNA-mediated transposition+++GO:0090305///nucleic acid phosphodiester bond hydrolysis
51200	'CPA4'	mRNA	1.32	1.21	3.71	3.58	4.29	3.93	3.645	4.11	1.265	3.2	2.68	8.72	8.76	10.54	9.52	8.74	10.03	2.94	0.193288942331957	1.57988888468534	1.77508269749178	0.999985148788827	9.59434746045092E-10	4.30867772563616E-14					GO:0005576///extracellular region+++GO:0005575///cellular_component+++GO:0030141///secretory granule+++GO:0030133///transport vesicle+++GO:0062023///collagen-containing extracellular matrix+++GO:0005615///extracellular space+++GO:0031410///cytoplasmic vesicle	GO:0008233///peptidase activity+++GO:0004180///carboxypeptidase activity+++GO:0016787///hydrolase activity+++GO:0004181///metallocarboxypeptidase activity+++GO:0005515///protein binding+++GO:0008237///metallopeptidase activity+++GO:0046872///metal ion binding+++GO:0008270///zinc ion binding	GO:0002002///regulation of angiotensin levels in blood+++GO:0006508///proteolysis+++GO:0016573///histone acetylation+++GO:0002003///angiotensin maturation
1282	'COL4A1'	mRNA	12.88	10.96	25.43	20.75	26.53	27.87	23.09	27.2	11.92	31.13	24.27	59.82	50.77	65.2	67.49	55.295	66.345	27.7	0.252780303472283	1.01293716823357	1.26797012553484	0.999985148788827	9.58590954472128E-10	2.86039481336152E-22	04926///Relaxin signaling pathway+++05200///Pathways in cancer+++05165///Human papillomavirus infection+++04512///ECM-receptor interaction+++05146///Amoebiasis+++04510///Focal adhesion+++04974///Protein digestion and absorption+++04933///AGE-RAGE signaling pathway in diabetic complications+++05222///Small cell lung cancer+++04151///PI3K-Akt signaling pathway	H00579///Hereditary angiopathy with nephropathy, aneurysms, and muscle cramps (HANAC)+++H00581///Alport syndrome+++H00877///Brain small vessel disease with hemorrhage+++H00839///Porencephaly+++H01640///Uterine leiomyoma+++H00582///Benign familial hematuria			GO:0031012///extracellular matrix+++GO:0062023///collagen-containing extracellular matrix+++GO:0005576///extracellular region+++GO:0005788///endoplasmic reticulum lumen+++GO:0005587///collagen type IV trimer+++GO:0005615///extracellular space+++GO:0005581///collagen trimer+++GO:0005604///basement membrane	GO:0048407///platelet-derived growth factor binding+++GO:0005201///extracellular matrix structural constituent+++GO:0030020///extracellular matrix structural constituent conferring tensile strength+++GO:0005515///protein binding	GO:0030855///epithelial cell differentiation+++GO:0030198///extracellular matrix organization+++GO:0001525///angiogenesis+++GO:0071711///basement membrane organization+++GO:0007420///brain development+++GO:0061333///renal tubule morphogenesis+++GO:0071230///cellular response to amino acid stimulus+++GO:0007528///neuromuscular junction development+++GO:0001569///branching involved in blood vessel …
29128	'UHRF1'	mRNA	13.81	13.6	6.39	7.75	6.33	5.77	7.07	6.05	13.705	33.38	30.1	15.03	18.96	15.56	13.98	16.995	14.77	31.74	-0.193439983555416	-0.899722277854921	-1.09160231743084	0.999985148788827	9.57788847207783E-8	1.2948707366389701E-14					GO:0016363///nuclear matrix+++GO:0000791///euchromatin+++GO:0005657///replication fork+++GO:0000792///heterochromatin+++GO:0005720///nuclear heterochromatin+++GO:0000790///nuclear chromatin+++GO:0005634///nucleus	GO:0008327///methyl-CpG binding+++GO:0042393///histone binding+++GO:0035064///methylated histone binding+++GO:0003677///DNA binding+++GO:0031493///nucleosomal histone binding+++GO:0042802///identical protein binding+++GO:0061630///ubiquitin protein ligase activity+++GO:0016740///transferase activity+++GO:0004842///ubiquitin-protein transferase activity+++GO:0046872///metal ion binding+++GO:004472…	GO:0010216///maintenance of DNA methylation+++GO:0007049///cell cycle+++GO:0045944///positive regulation of transcription by RNA polymerase II+++GO:0016567///protein ubiquitination+++GO:2000373///positive regulation of DNA topoisomerase (ATP-hydrolyzing) activity+++GO:0006325///chromatin organization+++GO:0008283///cell proliferation+++GO:0051865///protein autoubiquitination+++GO:0006511///ubiqui…
367	'AR'	mRNA	0.41	0.33	0.85	1.13	0.9	0.98	0.99	0.94	0.37	1.0	0.73	2.01	2.75	2.22	2.36	2.38	2.29	0.865	-0.0552555204711091	1.48099052061007	1.42698475327144	0.999985148788827	9.56288005405121E-8	1.53222793917066E-8	05200///Pathways in cancer+++04114///Oocyte meiosis+++05215///Prostate cancer	H00024///Prostate cancer+++H00455///Spinal muscular atrophy (SMA)+++H00609///46,XY disorders of sex development (Other)+++H00608///46,XY disorders of sex development (Disorders in androgen synthesis or action)+++H00062///Spinal and bulbar muscular atrophy (SBMA)			GO:0032991///protein-containing complex+++GO:0005654///nucleoplasm+++GO:0005886///plasma membrane+++GO:0005634///nucleus+++GO:0016607///nuclear speck+++GO:0005829///cytosol+++GO:0000790///nuclear chromatin+++GO:0005737///cytoplasm	GO:0003677///DNA binding+++GO:0004882///androgen receptor activity+++GO:0000978///RNA polymerase II proximal promoter sequence-specific DNA binding+++GO:0008134///transcription factor binding+++GO:0004879///nuclear receptor activity+++GO:0000981///DNA-binding transcription factor activity, RNA polymerase II-specific+++GO:0044212///transcription regulatory region DNA binding+++GO:0070974///POU dom…	GO:1903076///regulation of protein localization to plasma membrane+++GO:0042327///positive regulation of phosphorylation+++GO:0048638///regulation of developmental growth+++GO:0072520///seminiferous tubule development+++GO:2001237///negative regulation of extrinsic apoptotic signaling pathway+++GO:0060748///tertiary branching involved in mammary gland duct morphogenesis+++GO:0030521///androgen re…
25903	'OLFML2B'	mRNA	30.77	27.71	18.11	16.49	19.3	19.03	17.3	19.165	29.24	74.39	61.35	42.59	40.35	47.43	46.08	41.47	46.755	67.87	0.164374535152257	-0.689343449582181	-0.522889207511993	0.999985148788827	9.56016352689925E-6	1.818354232206E-4					GO:0031012///extracellular matrix+++GO:0005576///extracellular region	GO:0050840///extracellular matrix binding	GO:0030198///extracellular matrix organization
4603	'MYBL1'	mRNA	7.35	5.54	2.18	3.41	2.4	2.8	2.795	2.6	6.445	17.76	12.28	5.13	8.34	5.89	6.78	6.735	6.335	15.02	-0.133542413994126	-1.15038125949359	-1.28277691344056	0.999985148788827	9.54587021597014E-7	3.72956242184524E-12	04137///Mitophagy - animal+++04140///Autophagy - animal				GO:0005634///nucleus	GO:0000981///DNA-binding transcription factor activity, RNA polymerase II-specific+++GO:0000978///RNA polymerase II proximal promoter sequence-specific DNA binding+++GO:0003677///DNA binding+++GO:0001228///DNA-binding transcription activator activity, RNA polymerase II-specific	GO:0007141///male meiosis I+++GO:0007283///spermatogenesis+++GO:0045893///positive regulation of transcription, DNA-templated+++GO:0000278///mitotic cell cycle+++GO:0006355///regulation of transcription, DNA-templated+++GO:0010529///negative regulation of transposition+++GO:1990511///piRNA biosynthetic process+++GO:0045944///positive regulation of transcription by RNA polymerase II+++GO:0030154//…
9768	'PCLAF'	mRNA	20.0	22.46	11.31	14.13	12.61	12.26	12.72	12.435	21.23	48.35	49.74	26.6	34.58	30.99	29.68	30.59	30.335	49.045	-0.0092184543482869	-0.686057859046294	-0.693487779784076	0.999985148788827	9.545542215482E-4	4.35426127947722E-5	04137///Mitophagy - animal+++04140///Autophagy - animal				GO:0005654///nucleoplasm+++GO:0005634///nucleus+++GO:0005813///centrosome+++GO:0005737///cytoplasm+++GO:0048471///perinuclear region of cytoplasm	GO:0005515///protein binding+++GO:0003682///chromatin binding	GO:0006260///DNA replication+++GO:0051726///regulation of cell cycle+++GO:0006974///cellular response to DNA damage stimulus+++GO:0009411///response to UV+++GO:0007098///centrosome cycle+++GO:0006281///DNA repair+++GO:0019985///translesion synthesis
22998	'LIMCH1'	mRNA	8.35	6.91	10.75	14.16	10.86	11.74	12.455	11.3	7.63	20.18	15.3	25.29	34.66	26.69	28.43	29.975	27.56	17.74	-0.121220376389405	0.767282202390658	0.647360882100885	0.999985148788827	9.54066612622577E-5	4.93225115203566E-5	04140///Autophagy - animal+++04137///Mitophagy - animal				GO:0016460///myosin II complex+++GO:0005737///cytoplasm+++GO:0005856///cytoskeleton+++GO:0001725///stress fiber	GO:0046872///metal ion binding+++GO:0032034///myosin II head/neck binding+++GO:0003779///actin binding	GO:0001934///positive regulation of protein phosphorylation+++GO:0051496///positive regulation of stress fiber assembly+++GO:0051893///regulation of focal adhesion assembly+++GO:0031032///actomyosin structure organization+++GO:0030336///negative regulation of cell migration
995	'CDC25C'	mRNA	3.22	2.87	1.06	1.34	1.03	0.9	1.2	0.965	3.045	7.78	6.35	2.48	3.28	2.54	2.17	2.88	2.355	7.065	-0.289849197987342	-1.31375664371988	-1.60224934917318	0.999985148788827	9.53608538783507E-5	3.38396379175538E-7	05206///MicroRNAs in cancer+++04114///Oocyte meiosis+++04110///Cell cycle+++04914///Progesterone-mediated oocyte maturation		M00693///Cell cycle - G2/M transition+++M00691///DNA damage-induced cell cycle checkpoints		GO:0005829///cytosol+++GO:0048471///perinuclear region of cytoplasm+++GO:0016607///nuclear speck+++GO:0005737///cytoplasm+++GO:0005654///nucleoplasm+++GO:0005634///nucleus	GO:0019901///protein kinase binding+++GO:0004721///phosphoprotein phosphatase activity+++GO:0005515///protein binding+++GO:0050699///WW domain binding+++GO:0016787///hydrolase activity+++GO:0004725///protein tyrosine phosphatase activity	GO:0000086///G2/M transition of mitotic cell cycle+++GO:1902751///positive regulation of cell cycle G2/M phase transition+++GO:0045931///positive regulation of mitotic cell cycle+++GO:0010971///positive regulation of G2/M transition of mitotic cell cycle+++GO:0007283///spermatogenesis+++GO:0051301///cell division+++GO:0006470///protein dephosphorylation+++GO:0008283///cell proliferation+++GO:0000…
55026	'TMEM255A'	mRNA	0.06	0.03	0.41	0.44	0.45	0.31	0.425	0.38	0.045	0.16	0.06	0.96	1.09	1.1	0.74	1.025	0.92	0.11	-0.117097663158166	3.48373469349883	3.36822878718005	0.999985148788827	9.51892213432841E-5	1.74483875421E-4					GO:0016020///membrane+++GO:0016021///integral component of membrane	GO:0043565///sequence-specific DNA binding+++GO:0000981///DNA-binding transcription factor activity, RNA polymerase II-specific+++GO:0046872///metal ion binding+++GO:0008327///methyl-CpG binding	GO:0009617///response to bacterium
785	'CACNB4'	mRNA	0.25	0.29	0.84	0.56	0.88	0.82	0.7	0.85	0.27	0.61	0.65	1.97	1.36	2.16	2.0	1.665	2.08	0.63	0.245154051913025	1.45047670751404	1.69845828630194	0.999985148788827	9.51892213432841E-5	1.08731797208668E-8	05414///Dilated cardiomyopathy (DCM)+++04921///Oxytocin signaling pathway+++05410///Hypertrophic cardiomyopathy (HCM)+++04010///MAPK signaling pathway+++05412///Arrhythmogenic right ventricular cardiomyopathy (ARVC)+++04260///Cardiac muscle contraction+++04261///Adrenergic signaling in cardiomyocytes	H00749///Episodic ataxias+++H00808///Idiopathic generalized epilepsies (IGEs)			GO:0005829///cytosol+++GO:0005891///voltage-gated calcium channel complex+++GO:0009898///cytoplasmic side of plasma membrane+++GO:0045202///synapse+++GO:0005886///plasma membrane	GO:0008331///high voltage-gated calcium channel activity+++GO:0005244///voltage-gated ion channel activity+++GO:0005245///voltage-gated calcium channel activity+++GO:0005262///calcium channel activity+++GO:0005515///protein binding	GO:0070588///calcium ion transmembrane transport+++GO:1901385///regulation of voltage-gated calcium channel activity+++GO:0006811///ion transport+++GO:0007268///chemical synaptic transmission+++GO:0007528///neuromuscular junction development+++GO:0034765///regulation of ion transmembrane transport+++GO:0051899///membrane depolarization+++GO:0006816///calcium ion transport
6299	'SALL1'	mRNA	0.24	0.16	2.07	2.69	2.39	2.08	2.38	2.235	0.2	0.57	0.35	4.87	6.58	5.88	5.04	5.725	5.46	0.46	-0.0683110007817017	3.64282298227276	3.5753589636579	0.999985148788827	9.50579178653634E-32	9.83711354528571E-34		H01114///Ocular coloboma+++H00573///Townes-Brocks syndrome+++H00634///Duane-radial ray syndrome and IVIC syndrome			GO:0010369///chromocenter+++GO:0000792///heterochromatin+++GO:0005634///nucleus+++GO:0005654///nucleoplasm+++GO:0005737///cytoplasm	GO:0000981///DNA-binding transcription factor activity, RNA polymerase II-specific+++GO:0000978///RNA polymerase II proximal promoter sequence-specific DNA binding+++GO:0001227///DNA-binding transcription repressor activity, RNA polymerase II-specific+++GO:0046872///metal ion binding+++GO:0004407///histone deacetylase activity+++GO:0003676///nucleic acid binding+++GO:0005515///protein binding+++G…	GO:0061034///olfactory bulb mitral cell layer development+++GO:0072073///kidney epithelium development+++GO:0021889///olfactory bulb interneuron differentiation+++GO:0016575///histone deacetylation+++GO:0042733///embryonic digit morphogenesis+++GO:0030177///positive regulation of Wnt signaling pathway+++GO:0021983///pituitary gland development+++GO:0001822///kidney development+++GO:0035019///soma…
54478	'PIMREG'	mRNA	10.84	9.87	5.32	6.25	4.54	5.35	5.785	4.945	10.355	26.21	21.85	12.52	15.3	11.15	12.95	13.91	12.05	24.03	-0.208096970339104	-0.789287717653174	-0.995484308107559	0.999985148788827	9.454778533014E-4	3.23515111784675E-6					GO:0005730///nucleolus+++GO:0005634///nucleus	GO:0005515///protein binding	GO:0007049///cell cycle+++GO:0051301///cell division
55268	'ECHDC2'	mRNA	3.29	4.23	6.2	5.42	6.7	5.65	5.81	6.175	3.76	7.96	9.36	14.59	13.27	16.46	13.69	13.93	15.075	8.66	0.100864158937846	0.772994498856444	0.87604252168712	0.999985148788827	9.442722673478E-4	4.49684257707974E-5	00120///Primary bile acid biosynthesis+++01100///Metabolic pathways+++03320///PPAR signaling pathway+++04146///Peroxisome	H00407///Peroxisomal beta-oxidation enzyme deficiency+++H00874///Leukoencephalopathy with dystonia and motor neuropathy	M00104///Bile acid biosynthesis, cholesterol => cholate/chenodeoxycholate	R03719///3alpha,7alpha,12alpha-trihydroxy-5beta-cholanoyl-CoA:propanoyl-CoA C-acyltransferase; choloyl-CoA:propanoyl-CoA Propanoyl-CoA + Choloyl-CoA <=> CoA + 3alpha,7alpha,12alpha-Trihydroxy-5beta-24-oxocholestanoyl-CoA+++R04811///Propanoyl-CoA:acetyl-CoA C-acyltransferase; 3alpha,7alpha-dihydroxy-5beta-cholanoyl-CoA:propanoyl-CoA; C-acyltransferase Propanoyl-CoA + Chenodeoxycholoyl-CoA <=> CoA …	GO:0005739///mitochondrion	GO:0016829///lyase activity+++GO:0004300///enoyl-CoA hydratase activity+++GO:0003824///catalytic activity	GO:0006635///fatty acid beta-oxidation+++GO:0006629///lipid metabolic process+++GO:0006631///fatty acid metabolic process
11173	'ADAMTS7'	mRNA	3.05	3.25	7.37	6.86	7.39	7.21	7.115	7.3	3.15	7.37	7.19	17.32	16.78	18.17	17.45	17.05	17.81	7.28	0.0583900505459777	1.22108858890147	1.28171990129871	0.999985148788827	9.415613078182581E-14	2.35365325328866E-18					GO:0005788///endoplasmic reticulum lumen+++GO:0009986///cell surface+++GO:0005576///extracellular region	GO:0046872///metal ion binding+++GO:0008233///peptidase activity+++GO:0008237///metallopeptidase activity+++GO:0004222///metalloendopeptidase activity+++GO:0016787///hydrolase activity+++GO:0005515///protein binding	GO:0051603///proteolysis involved in cellular protein catabolic process+++GO:0071773///cellular response to BMP stimulus+++GO:0071356///cellular response to tumor necrosis factor+++GO:0032331///negative regulation of chondrocyte differentiation+++GO:0071347///cellular response to interleukin-1+++GO:0006508///proteolysis
70	'ACTC1'	mRNA	3.22	2.33	14.36	42.07	12.02	19.3	28.215	15.66	2.775	7.78	5.15	33.77	102.97	29.53	46.74	68.37	38.135	6.465	-0.828299724587337	3.39946241940009	2.57153100238519	0.999985148788827	9.40191304167395E-5	8.127597935635011E-9	05410///Hypertrophic cardiomyopathy (HCM)+++04261///Adrenergic signaling in cardiomyocytes+++04260///Cardiac muscle contraction+++05414///Dilated cardiomyopathy (DCM)	H00294///Dilated cardiomyopathy (DCM)+++H01216///Left ventricular noncompaction (LVNC)+++H01219///Restrictive cardiomyopathy (RCM)+++H00546///Atrial septal defect+++H00292///Hypertrophic cardiomyopathy (HCM)			GO:0005737///cytoplasm+++GO:0070062///extracellular exosome+++GO:0005884///actin filament+++GO:0031674///I band+++GO:0005925///focal adhesion+++GO:0030175///filopodium+++GO:0005829///cytosol+++GO:0045202///synapse+++GO:0005615///extracellular space+++GO:0005856///cytoskeleton+++GO:0042643///actomyosin, actin portion+++GO:0072562///blood microparticle+++GO:0030027///lamellipodium+++GO:0044297///ce…	GO:0000166///nucleotide binding+++GO:0005524///ATP binding+++GO:0017022///myosin binding+++GO:0016887///ATPase activity	GO:0033275///actin-myosin filament sliding+++GO:0060047///heart contraction+++GO:0030240///skeletal muscle thin filament assembly+++GO:0010628///positive regulation of gene expression+++GO:0030049///muscle filament sliding+++GO:0090131///mesenchyme migration+++GO:0060048///cardiac muscle contraction+++GO:0055008///cardiac muscle tissue morphogenesis+++GO:0031032///actomyosin structure organizatio…
731220	'RFX8'	mRNA	9.3	8.3	3.9	3.97	4.36	3.84	3.935	4.1	8.8	22.48	18.37	9.17	9.72	10.71	9.3	9.445	10.005	20.425	0.109263548194099	-1.14806609723172	-1.03722181155681	0.999985148788827	9.39792203891966E-8	4.33591870332039E-7	04137///Mitophagy - animal+++04140///Autophagy - animal				GO:0005634///nucleus	GO:0000978///RNA polymerase II proximal promoter sequence-specific DNA binding+++GO:0003677///DNA binding+++GO:0000981///DNA-binding transcription factor activity, RNA polymerase II-specific+++GO:0003700///DNA-binding transcription factor activity	GO:0006357///regulation of transcription by RNA polymerase II+++GO:0006355///regulation of transcription, DNA-templated
84886	'C1orf198'	mRNA	30.29	29.54	50.8	44.07	50.6	52.97	47.435	51.785	29.915	73.23	65.41	119.49	107.84	124.36	128.24	113.665	126.3	69.32	0.14462627991498	0.729374074780085	0.876315553837511	0.999985148788827	9.39098978073053E-7	7.6194297329158E-14					GO:0005737///cytoplasm+++GO:0005829///cytosol
135112	'NCOA7'	mRNA	4.83	4.15	6.68	6.66	6.85	6.84	6.67	6.845	4.49	11.68	9.19	15.71	16.31	16.84	16.57	16.01	16.705	10.435	0.0619459797395977	0.622756969245955	0.686527078357774	0.999985148788827	9.373207084216E-4	3.01665417456203E-5	04140///Autophagy - animal+++04137///Mitophagy - animal				GO:0005634///nucleus+++GO:0005622///intracellular	GO:0030374///nuclear receptor transcription coactivator activity+++GO:0035257///nuclear hormone receptor binding+++GO:0005515///protein binding	GO:1900408///negative regulation of cellular response to oxidative stress+++GO:0045944///positive regulation of transcription by RNA polymerase II+++GO:1903204///negative regulation of oxidative stress-induced neuron death+++GO:1902083///negative regulation of peptidyl-cysteine S-nitrosylation
65009	'NDRG4'	mRNA	1.96	1.75	6.52	7.04	6.37	6.51	6.78	6.44	1.855	4.73	3.87	15.34	17.23	15.66	15.76	16.285	15.71	4.3	-0.0544000074066368	1.96797505967089	1.91526680696984	0.999985148788827	9.37030097206711E-23	2.45669858242441E-24	04140///Autophagy - animal+++04137///Mitophagy - animal+++03018///RNA degradation				GO:0005789///endoplasmic reticulum membrane+++GO:0016021///integral component of membrane+++GO:0016323///basolateral plasma membrane+++GO:0005737///cytoplasm+++GO:0016020///membrane+++GO:0005829///cytosol+++GO:0005739///mitochondrion+++GO:0031253///cell projection membrane	GO:0003674///molecular_function+++GO:0005515///protein binding	GO:0010642///negative regulation of platelet-derived growth factor receptor signaling pathway+++GO:0010976///positive regulation of neuron projection development+++GO:0014912///negative regulation of smooth muscle cell migration+++GO:0060038///cardiac muscle cell proliferation+++GO:2001135///regulation of endocytic recycling+++GO:0007165///signal transduction+++GO:0001947///heart looping+++GO:000…
56938	'ARNTL2'	mRNA	4.38	3.9	1.69	2.01	1.67	1.91	1.85	1.79	4.14	10.59	8.63	3.98	4.92	4.1	4.62	4.45	4.36	9.61	-0.0211411796283403	-1.10062635116288	-1.11995073496976	0.999985148788827	9.32784211164622E-9	1.87353592843717E-10					GO:0005667///transcription factor complex+++GO:0005737///cytoplasm+++GO:0005730///nucleolus+++GO:0005634///nucleus	GO:0046983///protein dimerization activity+++GO:0000978///RNA polymerase II proximal promoter sequence-specific DNA binding+++GO:0000981///DNA-binding transcription factor activity, RNA polymerase II-specific+++GO:0070888///E-box binding+++GO:0003700///DNA-binding transcription factor activity+++GO:0003677///DNA binding	GO:0048511///rhythmic process+++GO:0045893///positive regulation of transcription, DNA-templated+++GO:0006357///regulation of transcription by RNA polymerase II+++GO:0007623///circadian rhythm+++GO:0006355///regulation of transcription, DNA-templated+++GO:0009649///entrainment of circadian clock+++GO:0045944///positive regulation of transcription by RNA polymerase II+++GO:0042753///positive regul…
9890	'PLPPR4'	mRNA	1.11	0.74	6.23	5.91	6.16	6.54	6.07	6.35	0.925	2.67	1.63	14.64	14.47	15.14	15.83	14.555	15.485	2.15	0.0804968423715442	2.77422605965601	2.85620661328468	0.999985148788827	9.30710994708994E-39	7.21522089510663E-47	04137///Mitophagy - animal+++04140///Autophagy - animal				GO:0099061///integral component of postsynaptic density membrane+++GO:0005886///plasma membrane+++GO:0098978///glutamatergic synapse+++GO:0016020///membrane+++GO:0016021///integral component of membrane+++GO:0005887///integral component of plasma membrane	GO:0016791///phosphatase activity+++GO:0016787///hydrolase activity+++GO:0008195///phosphatidate phosphatase activity+++GO:0042577///lipid phosphatase activity	GO:0007409///axonogenesis+++GO:0046839///phospholipid dephosphorylation+++GO:0043066///negative regulation of apoptotic process+++GO:0048839///inner ear development+++GO:0006644///phospholipid metabolic process
7057	'THBS1'	mRNA	728.7	612.84	1416.17	1413.1	1308.71	1399.03	1414.635	1353.87	670.77	1761.49	1356.87	3330.95	3458.35	3216.35	3387.21	3394.65	3301.78	1559.18	-0.0342338084071012	1.13229882328474	1.10002607687081	0.999985148788827	9.30293246078348E-16	1.29726897069165E-17	04145///Phagosome+++04350///TGF-beta signaling pathway+++05165///Human papillomavirus infection+++05205///Proteoglycans in cancer+++04151///PI3K-Akt signaling pathway+++05206///MicroRNAs in cancer+++04115///p53 signaling pathway+++04510///Focal adhesion+++05219///Bladder cancer+++05144///Malaria+++04015///Rap1 signaling pathway+++04512///ECM-receptor interaction				GO:0005788///endoplasmic reticulum lumen+++GO:0005783///endoplasmic reticulum+++GO:0030141///secretory granule+++GO:0009897///external side of plasma membrane+++GO:0062023///collagen-containing extracellular matrix+++GO:0031012///extracellular matrix+++GO:0005615///extracellular space+++GO:0005577///fibrinogen complex+++GO:0031091///platelet alpha granule+++GO:0031093///platelet alpha granule lum…	GO:0005178///integrin binding+++GO:0001786///phosphatidylserine binding+++GO:0005201///extracellular matrix structural constituent+++GO:0042802///identical protein binding+++GO:0070051///fibrinogen binding+++GO:0017134///fibroblast growth factor binding+++GO:0043394///proteoglycan binding+++GO:0030169///low-density lipoprotein particle binding+++GO:0001968///fibronectin binding+++GO:0005509///cal…	GO:0030194///positive regulation of blood coagulation+++GO:0042327///positive regulation of phosphorylation+++GO:0032570///response to progesterone+++GO:0071363///cellular response to growth factor stimulus+++GO:0045766///positive regulation of angiogenesis+++GO:0018149///peptide cross-linking+++GO:0043652///engulfment of apoptotic cell+++GO:0043032///positive regulation of macrophage activation+…
6241	'RRM2'	mRNA	32.11	30.33	11.68	15.9	12.24	14.06	13.79	13.15	31.22	77.62	67.14	27.46	38.92	30.09	34.03	33.19	32.06	72.38	-0.0481468269088597	-1.12495528960137	-1.17148615840777	0.999985148788827	9.299587508445229E-11	1.3325293678547E-18	00240///Pyrimidine metabolism+++04115///p53 signaling pathway+++00983///Drug metabolism - other enzymes+++00230///Purine metabolism+++00480///Glutathione metabolism+++01100///Metabolic pathways	H01118///Progressive external ophthalmoplegia (PEO)+++H00469///Mitochondrial DNA depletion syndrome (MDS)+++H01390///Mitochondrial neurogastrointestinal encephalomyopathy	M00053///Pyrimidine deoxyribonuleotide biosynthesis, CDP/CTP => dCDP/dCTP,dTDP/dTTP	R08364///2'-deoxyribonucleoside-diphosphate:trypanothione-disulfide 2'-oxidoreductase 2'-Deoxyribonucleoside diphosphate + Trypanothione disulfide + H2O <=> Ribonucleoside diphosphate + Trypanothione+++R02017///2'-Deoxyadenosine 5'-diphosphate:oxidized-thioredoxin 2'-oxidoreductase dADP + Thioredoxin disulfide + H2O <=> Thioredoxin + ADP+++R08363///2'-deoxyribonucleoside-diphosphate:tryparedoxin-…	GO:0005737///cytoplasm+++GO:0005829///cytosol	GO:0004748///ribonucleoside-diphosphate reductase activity, thioredoxin disulfide as acceptor+++GO:0046872///metal ion binding+++GO:0016491///oxidoreductase activity+++GO:0005515///protein binding	GO:0009263///deoxyribonucleotide biosynthetic process+++GO:0006260///DNA replication+++GO:0070317///negative regulation of G0 to G1 transition+++GO:0055114///oxidation-reduction process+++GO:0000083///regulation of transcription involved in G1/S transition of mitotic cell cycle
221	'ALDH3B1'	mRNA	12.64	13.93	20.07	19.43	21.0	20.2	19.75	20.6	13.285	30.56	30.85	47.2	47.56	51.62	48.9	47.38	50.26	30.705	0.0792826285630562	0.636981312601912	0.718483948448266	0.999985148788827	9.28406851727948E-5	3.35964522372776E-7	05204///Chemical carcinogenesis+++00350///Tyrosine metabolism+++00982///Drug metabolism - cytochrome P450+++01110///Biosynthesis of secondary metabolites+++01120///Microbial metabolism in diverse environments+++00340///Histidine metabolism+++00980///Metabolism of xenobiotics by cytochrome P450+++01100///Metabolic pathways+++00360///Phenylalanine metabolism+++00410///beta-Alanine metabolism+++0001…	H01027///Anophthalmia and microphthalmia (A/M)	M00160///V-type ATPase, eukaryotes	R02536///Phenylacetaldehyde:NAD+ oxidoreductase Phenylacetaldehyde + NAD+ + H2O <=> Phenylacetic acid + NADH + H++++R03300///3,4-Dihydroxyphenylacetaldehyde:NAD+ oxidoreductase 3,4-Dihydroxyphenylacetaldehyde + NAD+ + H2O <=> 3,4-Dihydroxyphenylacetate + NADH + H++++R02697///4-Hydroxyphenylacetaldehyde:NADP+ oxidoreductase 4-Hydroxyphenylacetaldehyde + NADP+ + H2O <=> 4-Hydroxyphenylacetate + NAD…	GO:0035579///specific granule membrane+++GO:0005829///cytosol+++GO:0016020///membrane+++GO:0030667///secretory granule membrane+++GO:0031982///vesicle+++GO:0070062///extracellular exosome+++GO:0005886///plasma membrane+++GO:0005737///cytoplasm	GO:0004028///3-chloroallyl aldehyde dehydrogenase activity+++GO:0016620///oxidoreductase activity, acting on the aldehyde or oxo group of donors, NAD or NADP as acceptor+++GO:0005515///protein binding+++GO:0016491///oxidoreductase activity+++GO:0004029///aldehyde dehydrogenase (NAD) activity+++GO:0004030///aldehyde dehydrogenase [NAD(P)+] activity	GO:0030148///sphingolipid biosynthetic process+++GO:0055114///oxidation-reduction process+++GO:0006066///alcohol metabolic process+++GO:0034599///cellular response to oxidative stress+++GO:0006081///cellular aldehyde metabolic process+++GO:0043312///neutrophil degranulation+++GO:0006068///ethanol catabolic process+++GO:0006629///lipid metabolic process+++GO:0046185///aldehyde catabolic process
2812	'GP1BB'	mRNA	2.46	2.46	5.63	5.54	4.5	4.24	5.585	4.37	2.46	5.95	5.44	13.23	13.56	11.07	10.28	13.395	10.675	5.695	-0.326871196374027	1.23023990312521	0.905422533267681	0.999985148788827	9.281052716249E-4	0.0298958131074341	04512///ECM-receptor interaction+++04611///Platelet activation+++04640///Hematopoietic cell lineage	H00224///Bernard-Soulier syndrome+++H01740///Macrothrombocytopenia			GO:0005887///integral component of plasma membrane+++GO:0016021///integral component of membrane+++GO:0005886///plasma membrane+++GO:0016020///membrane	GO:0005515///protein binding+++GO:0004888///transmembrane signaling receptor activity+++GO:0042802///identical protein binding	GO:0007166///cell surface receptor signaling pathway+++GO:0007599///hemostasis+++GO:0007596///blood coagulation+++GO:0007597///blood coagulation, intrinsic pathway+++GO:0030168///platelet activation+++GO:0007155///cell adhesion
151742	'PPM1L'	mRNA	0.13	0.09	0.3	0.43	0.29	0.38	0.365	0.335	0.11	0.33	0.2	0.71	1.05	0.72	0.93	0.88	0.825	0.265	-0.117777253084692	1.72744278184271	1.61087717375461	0.999985148788827	9.27958931080838E-5	1.579201979391E-4	04140///Autophagy - animal+++04137///Mitophagy - animal				GO:0016020///membrane+++GO:0070062///extracellular exosome+++GO:0016021///integral component of membrane+++GO:0005789///endoplasmic reticulum membrane	GO:0004721///phosphoprotein phosphatase activity+++GO:0016787///hydrolase activity+++GO:0046872///metal ion binding+++GO:0043169///cation binding+++GO:0003824///catalytic activity+++GO:0004722///protein serine/threonine phosphatase activity	GO:0006470///protein dephosphorylation+++GO:0007178///transmembrane receptor protein serine/threonine kinase signaling pathway+++GO:0000165///MAPK cascade+++GO:0030148///sphingolipid biosynthetic process
6004	'RGS16'	mRNA	0.1	0.09	0.8	0.77	0.39	0.63	0.785	0.51	0.095	0.25	0.19	1.87	1.88	0.96	1.53	1.875	1.245	0.22	-0.606706238439163	3.09577453717615	2.49136165648111	0.999985148788827	9.2690736893036E-6	0.0026131695311495					GO:0031224///intrinsic component of membrane+++GO:0005737///cytoplasm+++GO:0016020///membrane	GO:0005515///protein binding+++GO:0005516///calmodulin binding+++GO:0005096///GTPase activator activity	GO:0008277///regulation of G protein-coupled receptor signaling pathway+++GO:0007186///G protein-coupled receptor signaling pathway+++GO:0007601///visual perception+++GO:0009968///negative regulation of signal transduction+++GO:0043547///positive regulation of GTPase activity
5422	'POLA1'	mRNA	4.17	3.46	1.96	2.37	2.07	2.41	2.165	2.24	3.815	10.08	7.67	4.61	5.8	5.08	5.84	5.205	5.46	8.875	0.0631364617009507	-0.752046061990919	-0.687222401056271	0.999985148788827	9.251099985396E-4	0.0010390484019275	00230///Purine metabolism+++03030///DNA replication+++01100///Metabolic pathways+++00240///Pyrimidine metabolism		M00261///DNA polymerase alpha / primase complex	R00378///deoxythymidine triphosphate:DNA deoxynucleotidyltransferase (DNA-directed) dTTP + DNA <=> Diphosphate + DNA+++R00375///Deoxyadenosine 5'-triphosphate:DNA deoxynucleotidyltransferase (DNA-directed) dATP + DNA <=> Diphosphate + DNA+++R00377///Deoxycytidine triphosphate:DNA deoxynucleotidyltransferase (DNA-directed) dCTP + DNA <=> Diphosphate + DNA+++R00376///Deoxyguanosine 5'-triphosphate:…	GO:0005635///nuclear envelope+++GO:0016363///nuclear matrix+++GO:0005737///cytoplasm+++GO:0005730///nucleolus+++GO:0005829///cytosol+++GO:0005654///nucleoplasm+++GO:0005658///alpha DNA polymerase:primase complex+++GO:0000785///chromatin+++GO:0005634///nucleus	GO:0016779///nucleotidyltransferase activity+++GO:0046982///protein heterodimerization activity+++GO:0051536///iron-sulfur cluster binding+++GO:0003887///DNA-directed DNA polymerase activity+++GO:0003676///nucleic acid binding+++GO:0016740///transferase activity+++GO:0005515///protein binding+++GO:0000166///nucleotide binding+++GO:0003677///DNA binding+++GO:0019901///protein kinase binding+++GO:0…	GO:1902975///mitotic DNA replication initiation+++GO:0006281///DNA repair+++GO:0006260///DNA replication+++GO:0006272///leading strand elongation+++GO:0006289///nucleotide-excision repair+++GO:1902981///synthesis of RNA primer involved in mitotic DNA replication+++GO:0071897///DNA biosynthetic process+++GO:0006273///lagging strand elongation+++GO:0000082///G1/S transition of mitotic cell cycle+++…
91409	'CCDC74B'	mRNA	3.49	3.36	5.76	7.24	5.86	5.23	6.5	5.545	3.425	8.44	7.44	13.54	17.72	14.4	12.67	15.63	13.535	7.94	-0.211178555486258	0.965681833804344	0.75603807493152	0.999985148788827	9.251099985396E-4	0.0092352414944438
5627	'PROS1'	mRNA	5.25	5.2	8.78	7.23	8.11	8.6	8.005	8.355	5.225	12.7	11.51	20.66	17.7	19.93	20.82	19.18	20.375	12.105	0.0790898716631863	0.670049108675682	0.751556044927306	0.999985148788827	9.24889995993E-4	3.3523387485354E-6	04610///Complement and coagulation cascades	H01723///Deep vein thrombosis (DVT)+++H00223///Inherited thrombophilia			GO:0005886///plasma membrane+++GO:0072562///blood microparticle+++GO:0000139///Golgi membrane+++GO:0070062///extracellular exosome+++GO:0016020///membrane+++GO:0031093///platelet alpha granule lumen+++GO:0005796///Golgi lumen+++GO:0005576///extracellular region+++GO:0005789///endoplasmic reticulum membrane+++GO:0005615///extracellular space+++GO:0016021///integral component of membrane	GO:0004866///endopeptidase inhibitor activity+++GO:0005509///calcium ion binding	GO:0042730///fibrinolysis+++GO:0030449///regulation of complement activation+++GO:0030195///negative regulation of blood coagulation+++GO:0007599///hemostasis+++GO:0006888///ER to Golgi vesicle-mediated transport+++GO:0007596///blood coagulation+++GO:0050900///leukocyte migration+++GO:0002576///platelet degranulation+++GO:0010951///negative regulation of endopeptidase activity
2043	'EPHA4'	mRNA	3.05	2.33	5.79	7.32	5.77	6.46	6.555	6.115	2.69	7.37	5.15	13.62	17.9	14.17	15.63	15.76	14.9	6.26	-0.06815263612519	1.32817923750281	1.26133928677751	0.999985148788827	9.24536020343478E-12	2.24269003930872E-13	04360///Axon guidance				GO:0005737///cytoplasm+++GO:0014069///postsynaptic density+++GO:0005886///plasma membrane+++GO:0043204///perikaryon+++GO:0045211///postsynaptic membrane+++GO:0043197///dendritic spine+++GO:0031901///early endosome membrane+++GO:0030425///dendrite+++GO:0016020///membrane+++GO:0044295///axonal growth cone+++GO:0005887///integral component of plasma membrane+++GO:0009986///cell surface+++GO:0005783/…	GO:0042802///identical protein binding+++GO:0005003///ephrin receptor activity+++GO:0000166///nucleotide binding+++GO:0004888///transmembrane signaling receptor activity+++GO:0097161///DH domain binding+++GO:0042731///PH domain binding+++GO:0046875///ephrin receptor binding+++GO:1990782///protein tyrosine kinase binding+++GO:0004713///protein tyrosine kinase activity+++GO:0005524///ATP binding+++…	GO:1905244///regulation of modification of synaptic structure+++GO:0043066///negative regulation of apoptotic process+++GO:1904646///cellular response to amyloid-beta+++GO:0007155///cell adhesion+++GO:0010977///negative regulation of neuron projection development+++GO:0043507///positive regulation of JUN kinase activity+++GO:0097485///neuron projection guidance+++GO:0072178///nephric duct morphog…
2146	'EZH2'	mRNA	8.93	7.89	4.43	4.79	4.8	4.99	4.61	4.895	8.41	21.59	17.47	10.43	11.73	11.8	12.08	11.08	11.94	19.53	0.0974045808489325	-0.802865964563706	-0.703701978525217	0.999985148788827	9.2333909540693E-5	1.964268734276E-4	00310///Lysine degradation+++05206///MicroRNAs in cancer	H01613///Follicular lymphoma+++H01751///Weaver syndrome		R04866///S-adenosyl-L-methionine:cytochrome-c-L-lysine N6-methyltransferase S-Adenosyl-L-methionine + Protein N6-methyl-L-lysine <=> S-Adenosyl-L-homocysteine + Protein N6,N6-dimethyl-L-lysine+++R03875///Protein lysine + S-Adenosyl-L-methionine <=> Protein N6-methyl-L-lysine + S-Adenosyl-L-homocysteine+++R03938///S-Adenosyl-L-methionine:histone-L-lysine N6-methyltransferase S-Adenosyl-L-methionin…	GO:0035098///ESC/E(Z) complex+++GO:0045120///pronucleus+++GO:0005737///cytoplasm+++GO:0000790///nuclear chromatin+++GO:0005634///nucleus+++GO:0005654///nucleoplasm	GO:0018024///histone-lysine N-methyltransferase activity+++GO:0000978///RNA polymerase II proximal promoter sequence-specific DNA binding+++GO:0043565///sequence-specific DNA binding+++GO:0070878///primary miRNA binding+++GO:0016740///transferase activity+++GO:0000981///DNA-binding transcription factor activity, RNA polymerase II-specific+++GO:0016279///protein-lysine N-methyltransferase activity…	GO:0048511///rhythmic process+++GO:0043547///positive regulation of GTPase activity+++GO:0032259///methylation+++GO:0042752///regulation of circadian rhythm+++GO:0010629///negative regulation of gene expression+++GO:0035984///cellular response to trichostatin A+++GO:0097421///liver regeneration+++GO:0045892///negative regulation of transcription, DNA-templated+++GO:0048387///negative regulation o…
3106	'HLA-B'	mRNA	37.5	45.23	28.32	22.96	26.74	27.85	25.64	27.295	41.365	90.65	100.13	66.62	56.2	65.73	67.43	61.41	66.58	95.39	0.111117882036289	-0.635392644551991	-0.521535401180323	0.999985148788827	9.232198085425E-4	0.0010156140381749	05330///Allograft rejection+++05168///Herpes simplex infection+++05203///Viral carcinogenesis+++04145///Phagosome+++05163///Human cytomegalovirus infection+++04514///Cell adhesion molecules (CAMs)+++04940///Type I diabetes mellitus+++05169///Epstein-Barr virus infection+++05167///Kaposi's sarcoma-associated herpesvirus infection+++05165///Human papillomavirus infection+++05166///HTLV-I infection+…	H01713///Diffuse panbronchiolitis+++H00344///Leprosy+++H01476///Behcet disease+++H01507///Seronegative arthritis (SpA)+++H01694///Stevens-Johnson syndrome and toxic epidermal necrolysis+++H01674///Ankylosing spondylitis			GO:0031901///early endosome membrane+++GO:0005887///integral component of plasma membrane+++GO:0005783///endoplasmic reticulum+++GO:0005575///cellular_component+++GO:0005886///plasma membrane+++GO:0030667///secretory granule membrane+++GO:0016020///membrane+++GO:0071556///integral component of lumenal side of endoplasmic reticulum membrane+++GO:0055038///recycling endosome membrane+++GO:0016021//…	GO:0003674///molecular_function+++GO:0005102///signaling receptor binding+++GO:0046977///TAP binding+++GO:0051087///chaperone binding+++GO:0005515///protein binding+++GO:0042605///peptide antigen binding	GO:0043312///neutrophil degranulation+++GO:0001916///positive regulation of T cell mediated cytotoxicity+++GO:0016032///viral process+++GO:0002667///regulation of T cell anergy+++GO:0050776///regulation of immune response+++GO:0002376///immune system process+++GO:0032675///regulation of interleukin-6 production+++GO:0006955///immune response+++GO:0060337///type I interferon signaling pathway+++GO…
90139	'TSPAN18'	mRNA	0.62	0.74	8.57	8.92	10.17	10.28	8.745	10.225	0.68	1.49	1.64	20.15	21.82	24.99	24.9	20.985	24.945	1.565	0.247785467023094	3.76294320423453	4.01306194207593	0.999985148788827	9.198551388117719E-82	4.27223937807415E-109					GO:0016020///membrane+++GO:0016021///integral component of membrane+++GO:0005887///integral component of plasma membrane		GO:0007166///cell surface receptor signaling pathway
5067	'CNTN3'	mRNA	24.12	21.75	13.21	13.36	12.97	12.91	13.285	12.94	22.935	58.3	48.17	31.07	32.69	31.88	31.25	31.88	31.565	53.235	-0.0383655751610071	-0.697281552780761	-0.733843008322949	0.999985148788827	9.15352854894956E-6	1.25664410830771E-7					GO:0031225///anchored component of membrane+++GO:0016020///membrane+++GO:0005886///plasma membrane+++GO:0005576///extracellular region	GO:0042803///protein homodimerization activity+++GO:0003964///RNA-directed DNA polymerase activity+++GO:0009036///type II site-specific deoxyribonuclease activity+++GO:0046872///metal ion binding	GO:0007155///cell adhesion+++GO:0007399///nervous system development
29127	'RACGAP1'	mRNA	21.47	18.96	7.92	10.46	7.51	8.84	9.19	8.175	20.215	51.9	41.99	18.62	25.6	18.46	21.41	22.11	19.935	46.945	-0.149307960908164	-1.09869824343499	-1.24640226002712	0.999985148788827	9.108411329374501E-10	7.092314911286431E-17					GO:0016020///membrane+++GO:0005874///microtubule+++GO:0005654///nucleoplasm+++GO:0005856///cytoskeleton+++GO:0001669///acrosomal vesicle+++GO:0070062///extracellular exosome+++GO:0005886///plasma membrane+++GO:0097149///centralspindlin complex+++GO:0031410///cytoplasmic vesicle+++GO:0030496///midbody+++GO:0090543///Flemming body+++GO:0031234///extrinsic component of cytoplasmic side of plasma mem…	GO:0043014///alpha-tubulin binding+++GO:0005547///phosphatidylinositol-3,4,5-trisphosphate binding+++GO:0046872///metal ion binding+++GO:0008289///lipid binding+++GO:0005096///GTPase activator activity+++GO:0005515///protein binding+++GO:0019901///protein kinase binding+++GO:0008017///microtubule binding+++GO:0048487///beta-tubulin binding+++GO:0043015///gamma-tubulin binding	GO:0051256///mitotic spindle midzone assembly+++GO:0051056///regulation of small GTPase mediated signal transduction+++GO:0007283///spermatogenesis+++GO:0035556///intracellular signal transduction+++GO:0007049///cell cycle+++GO:0051301///cell division+++GO:0030154///cell differentiation+++GO:0032467///positive regulation of cytokinesis+++GO:0051988///regulation of attachment of spindle microtubul…
132720	'FAM241A'	mRNA	9.49	9.6	5.09	5.25	4.88	4.53	5.17	4.705	9.545	22.94	21.26	11.97	12.85	11.99	10.97	12.41	11.48	22.1	-0.11621100967584	-0.828486929445772	-0.942771626334735	0.999985148788827	9.0790096792087E-6	3.32189501065204E-8	00380///Tryptophan metabolism+++01100///Metabolic pathways+++04137///Mitophagy - animal+++04140///Autophagy - animal		M00037///Melatonin biosynthesis, tryptophan => serotonin => melatonin	R03130///S-Adenosyl-L-homocysteine:N-acetylserotonin O-methyltransferase S-Adenosyl-L-methionine + N-Acetylserotonin <=> S-Adenosyl-L-homocysteine + Melatonin+++R04905///S-Adenosyl-L-methionine:N-acetylserotonin O-methyltransferase S-Adenosyl-L-methionine + 5-Hydroxyindoleacetate <=> S-Adenosyl-L-homocysteine + 5-Methoxyindoleacetate	GO:0043231///intracellular membrane-bounded organelle+++GO:0016020///membrane+++GO:0016021///integral component of membrane+++GO:0005794///Golgi apparatus	GO:0003964///RNA-directed DNA polymerase activity+++GO:0009036///type II site-specific deoxyribonuclease activity+++GO:0046872///metal ion binding	GO:0090305///nucleic acid phosphodiester bond hydrolysis+++GO:0032197///transposition, RNA-mediated+++GO:0006310///DNA recombination+++GO:0032199///reverse transcription involved in RNA-mediated transposition
5090	'PBX3'	mRNA	11.17	10.6	6.36	7.01	7.19	6.38	6.685	6.785	10.885	27.0	23.47	14.95	17.16	17.66	15.45	16.055	16.555	25.235	0.0295938841979103	-0.638557971852783	-0.607222664659491	0.999985148788827	9.058224140916E-4	7.0292767886E-4	05202///Transcriptional misregulation in cancer				GO:0005667///transcription factor complex+++GO:0005634///nucleus	GO:0043565///sequence-specific DNA binding+++GO:0000980///RNA polymerase II distal enhancer sequence-specific DNA binding+++GO:0003677///DNA binding+++GO:0001228///DNA-binding transcription activator activity, RNA polymerase II-specific+++GO:0000981///DNA-binding transcription factor activity, RNA polymerase II-specific+++GO:0003700///DNA-binding transcription factor activity+++GO:0005515///prote…	GO:0002087///regulation of respiratory gaseous exchange by neurological system process+++GO:0045944///positive regulation of transcription by RNA polymerase II+++GO:0006355///regulation of transcription, DNA-templated+++GO:0007387///anterior compartment pattern formation+++GO:0007388///posterior compartment specification+++GO:0048666///neuron development+++GO:0021516///dorsal spinal cord developm…
8828	'NRP2'	mRNA	21.33	17.25	10.13	10.67	11.49	11.47	10.4	11.48	19.29	51.56	38.2	23.82	26.12	28.24	27.76	24.97	28.0	44.88	0.152338439068971	-0.807609960877318	-0.653465125891031	0.999985148788827	9.04711160571253E-7	1.89790486996375E-5					GO:0005576///extracellular region+++GO:0005886///plasma membrane+++GO:0016020///membrane+++GO:0098978///glutamatergic synapse+++GO:0099055///integral component of postsynaptic membrane+++GO:0016021///integral component of membrane+++GO:0030424///axon+++GO:0002116///semaphorin receptor complex	GO:0046872///metal ion binding+++GO:0019838///growth factor binding+++GO:0017154///semaphorin receptor activity+++GO:0005021///vascular endothelial growth factor-activated receptor activity+++GO:0019955///cytokine binding+++GO:0008201///heparin binding+++GO:0038023///signaling receptor activity+++GO:0042802///identical protein binding	GO:0061549///sympathetic ganglion development+++GO:0099175///regulation of postsynapse organization+++GO:0050919///negative chemotaxis+++GO:1904835///dorsal root ganglion morphogenesis+++GO:0007411///axon guidance+++GO:0036486///ventral trunk neural crest cell migration+++GO:0007155///cell adhesion+++GO:0003148///outflow tract septum morphogenesis+++GO:0021675///nerve development+++GO:0021612///f…
6041	'RNASEL'	mRNA	2.67	2.39	3.84	4.29	4.02	4.39	4.065	4.205	2.53	6.45	5.29	9.02	10.49	9.87	10.62	9.755	10.245	5.87	0.0454871039228166	0.745436112722407	0.792642460868882	0.999985148788827	9.034695114878E-4	7.12769793138959E-5	05164///Influenza A+++05168///Herpes simplex infection+++04621///NOD-like receptor signaling pathway+++05160///Hepatitis C				GO:0005737///cytoplasm+++GO:0005759///mitochondrial matrix+++GO:0016363///nuclear matrix+++GO:0005575///cellular_component+++GO:0005739///mitochondrion+++GO:0005829///cytosol	GO:0042802///identical protein binding+++GO:0004672///protein kinase activity+++GO:0005524///ATP binding+++GO:0000166///nucleotide binding+++GO:0004519///endonuclease activity+++GO:0004521///endoribonuclease activity+++GO:0004540///ribonuclease activity+++GO:0043021///ribonucleoprotein complex binding+++GO:0016787///hydrolase activity+++GO:0019843///rRNA binding+++GO:0003723///RNA binding+++GO:00…	GO:0060338///regulation of type I interferon-mediated signaling pathway+++GO:0006468///protein phosphorylation+++GO:0051607///defense response to virus+++GO:0060337///type I interferon signaling pathway+++GO:0043488///regulation of mRNA stability+++GO:0090502///RNA phosphodiester bond hydrolysis, endonucleolytic+++GO:0045071///negative regulation of viral genome replication+++GO:0045444///fat cel…
5787	'PTPRB'	mRNA	1.49	1.0	0.45	0.43	0.48	0.52	0.44	0.5	1.245	3.61	2.22	1.06	1.04	1.18	1.27	1.05	1.225	2.915	-0.0836688202686548	-1.28377091970413	-1.36556902320065	0.999985148788827	9.0031632953986E-6	6.40960763338907E-7	04520///Adherens junction				GO:0005886///plasma membrane+++GO:0005887///integral component of plasma membrane+++GO:0016021///integral component of membrane+++GO:0016020///membrane+++GO:0043235///receptor complex+++GO:0035579///specific granule membrane+++GO:0070821///tertiary granule membrane	GO:0004721///phosphoprotein phosphatase activity+++GO:0016791///phosphatase activity+++GO:0005515///protein binding+++GO:0016787///hydrolase activity+++GO:0004725///protein tyrosine phosphatase activity+++GO:0005001///transmembrane receptor protein tyrosine phosphatase activity	GO:0043312///neutrophil degranulation+++GO:0001525///angiogenesis+++GO:0006470///protein dephosphorylation+++GO:0016311///dephosphorylation+++GO:0035335///peptidyl-tyrosine dephosphorylation+++GO:0006796///phosphate-containing compound metabolic process
8412	'BCAR3'	mRNA	25.35	27.13	16.68	14.93	14.85	15.31	15.805	15.08	26.24	61.28	60.06	39.23	36.54	36.51	37.06	37.885	36.785	60.67	-0.0506964066596569	-0.687374453981083	-0.735725992616109	0.999985148788827	9.0031632953986E-6	1.64808404179091E-8	04140///Autophagy - animal+++04137///Mitophagy - animal	H00513///Transient neonatal diabetes mellitus (TNDM)+++H01852///Postaxial polydactyly+++H00480///Non-syndromic X-linked mental retardation			GO:0005938///cell cortex+++GO:0005856///cytoskeleton+++GO:0031410///cytoplasmic vesicle+++GO:0005886///plasma membrane+++GO:0005622///intracellular+++GO:0005634///nucleus	GO:0005085///guanyl-nucleotide exchange factor activity+++GO:0005515///protein binding	GO:0007165///signal transduction+++GO:0033138///positive regulation of peptidyl-serine phosphorylation+++GO:0042493///response to drug+++GO:0002089///lens morphogenesis in camera-type eye+++GO:0007264///small GTPase mediated signal transduction
9518	'GDF15'	mRNA	4.65	5.53	11.18	9.44	12.07	13.53	10.31	12.8	5.09	11.25	12.24	26.29	23.11	29.67	32.76	24.7	31.215	11.745	0.334523293082224	1.07222774932991	1.4095195351866	0.999985148788827	9.0031632953986E-6	2.4092446170231498E-12	04060///Cytokine-cytokine receptor interaction				GO:0005739///mitochondrion+++GO:0005794///Golgi apparatus+++GO:0005737///cytoplasm+++GO:0070062///extracellular exosome+++GO:0005634///nucleus+++GO:0005576///extracellular region+++GO:0062023///collagen-containing extracellular matrix+++GO:0005615///extracellular space	GO:0008083///growth factor activity+++GO:0042803///protein homodimerization activity+++GO:0005125///cytokine activity+++GO:0005160///transforming growth factor beta receptor binding+++GO:0046872///metal ion binding+++GO:0042586///peptide deformylase activity+++GO:0016787///hydrolase activity+++GO:0005515///protein binding	GO:0043408///regulation of MAPK cascade+++GO:0010862///positive regulation of pathway-restricted SMAD protein phosphorylation+++GO:0018206///peptidyl-methionine modification+++GO:0000187///activation of MAPK activity+++GO:0030509///BMP signaling pathway+++GO:0060400///negative regulation of growth hormone receptor signaling pathway+++GO:1901741///positive regulation of myoblast fusion+++GO:000717…
286	'ANK1'	mRNA	0.48	0.42	1.53	1.46	1.51	1.54	1.495	1.525	0.45	1.15	0.94	3.6	3.58	3.72	3.73	3.59	3.725	1.045	0.0486555854225913	1.86012748955518	1.91059752519809	0.999985148788827	8.980391022013161E-14	2.2874022436779297E-16	04624///Toll and Imd signaling pathway+++05205///Proteoglycans in cancer	H00230///Hereditary spherocytosis (SPH)+++H00768///Nonsyndromic autosomal recessive mental retardation (NS-ARMR)+++H00720///Long QT syndrome			GO:0043005///neuron projection+++GO:0043194///axon initial segment+++GO:0016020///membrane+++GO:0005634///nucleus+++GO:0009898///cytoplasmic side of plasma membrane+++GO:0016529///sarcoplasmic reticulum+++GO:0005886///plasma membrane+++GO:0014731///spectrin-associated cytoskeleton+++GO:0030018///Z disc+++GO:0031672///A band+++GO:0031430///M band+++GO:0045211///postsynaptic membrane+++GO:0005829//…	GO:0008093///cytoskeletal adaptor activity+++GO:0051117///ATPase binding+++GO:0005198///structural molecule activity+++GO:0044325///ion channel binding+++GO:0005515///protein binding+++GO:0019899///enzyme binding+++GO:0030507///spectrin binding+++GO:0005200///structural constituent of cytoskeleton+++GO:0019903///protein phosphatase binding	GO:0006887///exocytosis+++GO:0072659///protein localization to plasma membrane+++GO:0006888///ER to Golgi vesicle-mediated transport+++GO:0007010///cytoskeleton organization+++GO:0010638///positive regulation of organelle organization+++GO:0007165///signal transduction+++GO:0045199///maintenance of epithelial cell apical/basal polarity
84708	'LNX1'	mRNA	2.49	3.18	1.18	0.7	0.85	1.12	0.94	0.985	2.835	6.03	7.03	2.78	1.72	2.09	2.71	2.25	2.4	6.53	0.0263806767423833	-1.53052475532374	-1.50064123051251	0.999985148788827	8.96553232068406E-7	4.72303408916404E-8	04137///Mitophagy - animal+++04140///Autophagy - animal+++03015///mRNA surveillance pathway				GO:0045202///synapse+++GO:0045211///postsynaptic membrane+++GO:0043220///Schmidt-Lanterman incisure+++GO:0014069///postsynaptic density+++GO:0043005///neuron projection+++GO:0005923///bicellular tight junction+++GO:0030054///cell junction+++GO:0031410///cytoplasmic vesicle+++GO:0042995///cell projection+++GO:0005737///cytoplasm+++GO:0005886///plasma membrane+++GO:0016327///apicolateral plasma mem…	GO:0004842///ubiquitin-protein transferase activity+++GO:0005515///protein binding+++GO:0030165///PDZ domain binding+++GO:0008022///protein C-terminus binding+++GO:0016740///transferase activity+++GO:0046872///metal ion binding	GO:0016567///protein ubiquitination+++GO:0016032///viral process+++GO:0006511///ubiquitin-dependent protein catabolic process+++GO:0051260///protein homooligomerization+++GO:0007155///cell adhesion
2051	'EPHB6'	mRNA	0.67	0.77	3.49	1.81	3.51	2.75	2.65	3.13	0.72	1.61	1.71	8.2	4.43	8.62	6.65	6.315	7.635	1.66	0.252982206296381	1.9899735168036	2.24538416058141	0.999985148788827	8.96271526413414E-10	3.4099810994255503E-19	04360///Axon guidance				GO:0016020///membrane+++GO:0016021///integral component of membrane+++GO:0009986///cell surface+++GO:0005886///plasma membrane+++GO:0005829///cytosol+++GO:0043235///receptor complex+++GO:0005576///extracellular region+++GO:0005737///cytoplasm+++GO:0043005///neuron projection+++GO:0005887///integral component of plasma membrane	GO:0005005///transmembrane-ephrin receptor activity+++GO:0004672///protein kinase activity+++GO:0005003///ephrin receptor activity+++GO:0005515///protein binding+++GO:0004713///protein tyrosine kinase activity+++GO:0004714///transmembrane receptor protein tyrosine kinase activity+++GO:0000166///nucleotide binding+++GO:0005524///ATP binding+++GO:0004888///transmembrane signaling receptor activity+…	GO:0018108///peptidyl-tyrosine phosphorylation+++GO:0002456///T cell mediated immunity+++GO:0001806///type IV hypersensitivity+++GO:0007169///transmembrane receptor protein tyrosine kinase signaling pathway+++GO:0070374///positive regulation of ERK1 and ERK2 cascade+++GO:0050663///cytokine secretion+++GO:0006468///protein phosphorylation+++GO:2000525///positive regulation of T cell costimulation+…
144195	'SLC2A14'	mRNA	0.03	0.04	0.72	0.61	0.66	0.45	0.665	0.555	0.035	0.06	0.08	1.68	1.49	1.63	1.08	1.585	1.355	0.07	-0.237625066188547	4.52699462252851	4.29162243189807	0.999985148788827	8.95489042322154E-7	5.52150993018002E-6					GO:0005634///nucleus+++GO:0005886///plasma membrane+++GO:0016020///membrane+++GO:0016021///integral component of membrane	GO:0022857///transmembrane transporter activity+++GO:0005355///glucose transmembrane transporter activity+++GO:0005215///transporter activity+++GO:0055056///D-glucose transmembrane transporter activity	GO:0008643///carbohydrate transport+++GO:0030154///cell differentiation+++GO:0055085///transmembrane transport+++GO:0007283///spermatogenesis+++GO:0007275///multicellular organism development+++GO:1904659///glucose transmembrane transport
84515	'MCM8'	mRNA	3.58	3.04	1.28	1.75	1.01	1.3	1.515	1.155	3.31	8.65	6.73	3.01	4.29	2.47	3.16	3.65	2.815	7.69	-0.31468796650589	-1.04291394038439	-1.35564444391467	0.999985148788827	8.94420505397793E-6	6.396207551563301E-10					GO:0097362///MCM8-MCM9 complex+++GO:0005654///nucleoplasm+++GO:0005634///nucleus+++GO:0005694///chromosome	GO:0032406///MutLbeta complex binding+++GO:0019899///enzyme binding+++GO:0005515///protein binding+++GO:0016787///hydrolase activity+++GO:0003682///chromatin binding+++GO:0000166///nucleotide binding+++GO:0003677///DNA binding+++GO:0032407///MutSalpha complex binding+++GO:0005524///ATP binding+++GO:0004386///helicase activity+++GO:0032408///MutSbeta complex binding	GO:0007292///female gamete generation+++GO:0006270///DNA replication initiation+++GO:0048232///male gamete generation+++GO:0000082///G1/S transition of mitotic cell cycle+++GO:0050821///protein stabilization+++GO:0006974///cellular response to DNA damage stimulus+++GO:0036298///recombinational interstrand cross-link repair+++GO:0006260///DNA replication+++GO:0006281///DNA repair+++GO:0007049///ce…
54899	'PXK'	mRNA	43.8	46.39	31.66	27.62	34.52	30.44	29.64	32.48	45.095	105.88	102.72	74.46	67.6	84.84	73.7	71.03	79.27	104.3	0.132754378524816	-0.528759209147889	-0.393788061167809	0.999985148788827	8.911009560445E-4	0.0065869841555838	04137///Mitophagy - animal+++04140///Autophagy - animal				GO:0005886///plasma membrane+++GO:0005815///microtubule organizing center+++GO:0005829///cytosol+++GO:0005634///nucleus+++GO:0016020///membrane+++GO:0005737///cytoplasm+++GO:0032991///protein-containing complex	GO:0003779///actin binding+++GO:0035091///phosphatidylinositol binding+++GO:0008022///protein C-terminus binding+++GO:0000166///nucleotide binding+++GO:0004672///protein kinase activity+++GO:0005524///ATP binding	GO:0006954///inflammatory response+++GO:0043271///negative regulation of ion transport+++GO:0006468///protein phosphorylation+++GO:0042391///regulation of membrane potential+++GO:0050804///modulation of chemical synaptic transmission+++GO:0032780///negative regulation of ATPase activity
27345	'KCNMB4'	mRNA	0.17	0.12	1.16	1.37	0.98	1.11	1.265	1.045	0.145	0.4	0.26	2.72	3.36	2.4	2.69	3.04	2.545	0.33	-0.0683527094678161	3.05207052937588	2.98556056126975	0.999985148788827	8.90273823742906E-14	9.38458932819434E-14	04022///cGMP-PKG signaling pathway+++04270///Vascular smooth muscle contraction+++04911///Insulin secretion				GO:0005887///integral component of plasma membrane+++GO:0016020///membrane+++GO:0005886///plasma membrane+++GO:0008076///voltage-gated potassium channel complex+++GO:0016021///integral component of membrane	GO:0015269///calcium-activated potassium channel activity+++GO:0015459///potassium channel regulator activity+++GO:0005515///protein binding	GO:0007268///chemical synaptic transmission+++GO:0019228///neuronal action potential+++GO:0071805///potassium ion transmembrane transport+++GO:0006813///potassium ion transport+++GO:0019229///regulation of vasoconstriction+++GO:0046928///regulation of neurotransmitter secretion+++GO:0001508///action potential+++GO:0006811///ion transport+++GO:0005513///detection of calcium ion
64919	'BCL11B'	mRNA	0.27	0.28	0.07	0.07	0.09	0.09	0.07	0.09	0.275	0.64	0.61	0.16	0.17	0.22	0.21	0.165	0.215	0.625	0.397757938883976	-1.93588561473646	-1.53602597954801	0.999985148788827	8.89555127967E-4	0.0054289084701764	05202///Transcriptional misregulation in cancer				GO:0005783///endoplasmic reticulum+++GO:0005794///Golgi apparatus+++GO:0048471///perinuclear region of cytoplasm+++GO:0016021///integral component of membrane+++GO:0098826///endoplasmic reticulum tubular network membrane+++GO:0043005///neuron projection+++GO:0005886///plasma membrane+++GO:0030424///axon+++GO:0000137///Golgi cis cisterna+++GO:0005634///nucleus+++GO:0042995///cell projection+++GO:0…	GO:0000166///nucleotide binding+++GO:0000978///RNA polymerase II proximal promoter sequence-specific DNA binding+++GO:0001228///DNA-binding transcription activator activity, RNA polymerase II-specific+++GO:0003676///nucleic acid binding+++GO:0003924///GTPase activity+++GO:0005516///calmodulin binding+++GO:0042803///protein homodimerization activity+++GO:0043565///sequence-specific DNA binding+++G…	GO:1990809///endoplasmic reticulum tubular network membrane organization+++GO:0045944///positive regulation of transcription by RNA polymerase II+++GO:0021902///commitment of neuronal cell to specific neuron type in forebrain+++GO:0071678///olfactory bulb axon guidance+++GO:0046632///alpha-beta T cell differentiation+++GO:0097535///lymphoid lineage cell migration into thymus+++GO:0035701///hemato…
11067	'DEPP1'	mRNA	1.4	2.13	6.63	5.95	6.93	7.13	6.29	7.03	1.765	3.38	4.72	15.59	14.56	17.03	17.26	15.075	17.145	4.05	0.180320614660431	1.89446135142264	2.07780565812289	0.999985148788827	8.87022584199786E-13	3.5978245598782295E-18					GO:0005777///peroxisome+++GO:0005737///cytoplasm+++GO:0005739///mitochondrion		GO:0010506///regulation of autophagy+++GO:0006914///autophagy
1123	'CHN1'	mRNA	43.86	50.01	31.0	22.53	30.42	26.91	26.765	28.665	46.935	106.01	110.73	72.91	55.15	74.77	65.14	64.03	69.955	108.37	0.11802114157784	-0.749233949158128	-0.628705330840744	0.999985148788827	8.81549999563194E-5	1.0983365801039E-5		H00633///Duane retraction syndrome			GO:0005829///cytosol	GO:0046875///ephrin receptor binding+++GO:0005070///SH3/SH2 adaptor activity+++GO:0005515///protein binding+++GO:0046872///metal ion binding+++GO:0005096///GTPase activator activity	GO:0007399///nervous system development+++GO:0009967///positive regulation of signal transduction+++GO:0048013///ephrin receptor signaling pathway+++GO:0043087///regulation of GTPase activity+++GO:0007165///signal transduction+++GO:0043547///positive regulation of GTPase activity+++GO:0051056///regulation of small GTPase mediated signal transduction+++GO:0050770///regulation of axonogenesis+++GO:…
80206	'FHOD3'	mRNA	6.38	5.82	1.43	1.41	1.35	1.25	1.42	1.3	6.1	15.42	12.89	3.35	3.44	3.31	3.03	3.395	3.17	14.155	-0.083531084838869	-2.05555554058334	-2.13725187291051	0.999985148788827	8.810079431515619E-30	8.82845664455051E-36	04137///Mitophagy - animal+++04140///Autophagy - animal				GO:0030018///Z disc+++GO:0005865///striated muscle thin filament+++GO:0030017///sarcomere	GO:0003779///actin binding	GO:0055003///cardiac myofibril assembly+++GO:0051639///actin filament network formation+++GO:0030837///negative regulation of actin filament polymerization+++GO:0045214///sarcomere organization
3115	'HLA-DPB1'	mRNA	0.11	0.18	0.74	0.77	0.9	0.71	0.755	0.805	0.145	0.27	0.39	1.74	1.88	2.21	1.72	1.81	1.965	0.33	0.113571443832599	2.45014580441949	2.56613180380154	0.999985148788827	8.79997371229278E-7	5.41489084127342E-8	05164///Influenza A+++04659///Th17 cell differentiation+++05321///Inflammatory bowel disease (IBD)+++04940///Type I diabetes mellitus+++05168///Herpes simplex infection+++05323///Rheumatoid arthritis+++05145///Toxoplasmosis+++05150///Staphylococcus aureus infection+++04612///Antigen processing and presentation+++05332///Graft-versus-host disease+++05322///Systemic lupus erythematosus+++05166///HT…	H01516///Adult onset Still's disease+++H01468///Eosinophilic granulomatosis with polyangiitis+++H00342///Tuberculosis+++H01362///Dermatitis herpetiformis+++H01504///Vogt-Koyanagi-Harada syndrome+++H00079///Asthma+++H00081///Hashimoto's thyroiditis+++H00408///Type I diabetes mellitus+++H00083///Allograft rejection+++H01490///Multiple sclerosis+++H01502///Sjogren's syndrome+++H00082///Graves' disea…			GO:0009986///cell surface+++GO:0042613///MHC class II protein complex+++GO:0005886///plasma membrane+++GO:0010008///endosome membrane+++GO:0071556///integral component of lumenal side of endoplasmic reticulum membrane+++GO:0012507///ER to Golgi transport vesicle membrane+++GO:0032588///trans-Golgi network membrane+++GO:0000139///Golgi membrane+++GO:0030658///transport vesicle membrane+++GO:003066…	GO:0042605///peptide antigen binding	GO:0042102///positive regulation of T cell proliferation+++GO:0050852///T cell receptor signaling pathway+++GO:0019886///antigen processing and presentation of exogenous peptide antigen via MHC class II+++GO:0032729///positive regulation of interferon-gamma production+++GO:0060333///interferon-gamma-mediated signaling pathway+++GO:0050870///positive regulation of T cell activation
273	'AMPH'	mRNA	9.01	9.85	5.75	5.29	5.31	5.56	5.52	5.435	9.43	21.78	21.8	13.53	12.94	13.06	13.45	13.235	13.255	21.79	0.0044549373055511	-0.719700203497148	-0.712898597711473	0.999985148788827	8.77428908171895E-5	1.27646567492088E-5	04144///Endocytosis+++04666///Fc gamma R-mediated phagocytosis	H00700///Centronuclear myopathy			GO:0008021///synaptic vesicle+++GO:0031410///cytoplasmic vesicle+++GO:0015629///actin cytoskeleton+++GO:0005886///plasma membrane+++GO:0005856///cytoskeleton+++GO:0005829///cytosol+++GO:0030672///synaptic vesicle membrane+++GO:0016020///membrane+++GO:0031256///leading edge membrane+++GO:0005737///cytoplasm+++GO:0030054///cell junction+++GO:0045202///synapse	GO:0005515///protein binding+++GO:0005543///phospholipid binding	GO:0061024///membrane organization+++GO:0007268///chemical synaptic transmission+++GO:0006897///endocytosis+++GO:0048488///synaptic vesicle endocytosis
23649	'POLA2'	mRNA	8.24	7.9	4.2	4.62	3.76	4.2	4.41	3.98	8.07	19.92	17.5	9.88	11.3	9.25	10.17	10.59	9.71	18.71	-0.1536032848339	-0.796673359508993	-0.94814802611426	0.999985148788827	8.76699534272657E-5	7.02546749768598E-7	00240///Pyrimidine metabolism+++00230///Purine metabolism+++01100///Metabolic pathways+++03030///DNA replication		M00261///DNA polymerase alpha / primase complex	R00375///Deoxyadenosine 5'-triphosphate:DNA deoxynucleotidyltransferase (DNA-directed) dATP + DNA <=> Diphosphate + DNA+++R00376///Deoxyguanosine 5'-triphosphate:DNA deoxynucleotidyltransferase (DNA-directed) dGTP + DNA <=> Diphosphate + DNA+++R00378///deoxythymidine triphosphate:DNA deoxynucleotidyltransferase (DNA-directed) dTTP + DNA <=> Diphosphate + DNA+++R00377///Deoxycytidine triphosphate:…	GO:0005658///alpha DNA polymerase:primase complex+++GO:0005634///nucleus+++GO:0005654///nucleoplasm+++GO:0005829///cytosol	GO:0046982///protein heterodimerization activity+++GO:0003674///molecular_function+++GO:0003677///DNA binding+++GO:0003887///DNA-directed DNA polymerase activity	GO:0032201///telomere maintenance via semi-conservative replication+++GO:0000082///G1/S transition of mitotic cell cycle+++GO:0006260///DNA replication+++GO:0071897///DNA biosynthetic process+++GO:0006270///DNA replication initiation
9134	'CCNE2'	mRNA	2.97	2.28	0.79	1.36	0.78	1.17	1.075	0.975	2.625	7.19	5.04	1.86	3.33	1.92	2.83	2.595	2.375	6.115	-0.163445544462657	-1.22953452085997	-1.39105659972224	0.999985148788827	8.755213934385E-4	2.41676779325445E-5	04110///Cell cycle+++05161///Hepatitis B+++05206///MicroRNAs in cancer+++04934///Cushing's syndrome+++04151///PI3K-Akt signaling pathway+++04114///Oocyte meiosis+++05200///Pathways in cancer+++05222///Small cell lung cancer+++04391///Hippo signaling pathway - fly+++05165///Human papillomavirus infection+++05203///Viral carcinogenesis+++04218///Cellular senescence+++04115///p53 signaling pathway++…	H00055///Laryngeal cancer+++H00018///Gastric cancer	M00692///Cell cycle - G1/S transition		GO:0005829///cytosol+++GO:0005654///nucleoplasm+++GO:0097135///cyclin E2-CDK2 complex+++GO:0005737///cytoplasm+++GO:0000307///cyclin-dependent protein kinase holoenzyme complex+++GO:0005813///centrosome+++GO:0005634///nucleus	GO:0016538///cyclin-dependent protein serine/threonine kinase regulator activity+++GO:0004693///cyclin-dependent protein serine/threonine kinase activity+++GO:0005515///protein binding+++GO:0019901///protein kinase binding+++GO:0004672///protein kinase activity	GO:0070192///chromosome organization involved in meiotic cell cycle+++GO:0000082///G1/S transition of mitotic cell cycle+++GO:0006468///protein phosphorylation+++GO:0051301///cell division+++GO:0051726///regulation of cell cycle+++GO:0007129///synapsis+++GO:0000723///telomere maintenance+++GO:0006270///DNA replication initiation+++GO:0008284///positive regulation of cell proliferation+++GO:000007…
6533	'SLC6A6'	mRNA	5.99	4.65	19.38	24.03	21.21	21.33	21.705	21.27	5.32	14.48	10.29	45.59	58.82	52.12	51.64	52.205	51.88	12.385	-0.0078210658309238	2.10946826425392	2.10281845184581	0.999985148788827	8.73653422513996E-34	4.4073491406238805E-46		H00480///Non-syndromic X-linked mental retardation+++H00849///Creatine deficiency syndrome			GO:0016021///integral component of membrane+++GO:0005887///integral component of plasma membrane+++GO:0016020///membrane+++GO:0005886///plasma membrane+++GO:0099055///integral component of postsynaptic membrane+++GO:0098982///GABA-ergic synapse	GO:0005328///neurotransmitter:sodium symporter activity+++GO:0015293///symporter activity+++GO:0005368///taurine transmembrane transporter activity+++GO:0005369///taurine:sodium symporter activity+++GO:0015171///amino acid transmembrane transporter activity	GO:0055085///transmembrane transport+++GO:0006836///neurotransmitter transport+++GO:0006520///cellular amino acid metabolic process+++GO:0050804///modulation of chemical synaptic transmission+++GO:0006865///amino acid transport+++GO:0015734///taurine transport+++GO:0003333///amino acid transmembrane transport
4681	'NBL1'	mRNA	69.68	81.21	37.96	35.29	36.61	37.65	36.625	37.13	75.445	168.44	179.81	89.27	86.37	89.97	91.16	87.82	90.565	174.125	0.0353292908282532	-0.986821944333816	-0.949097144614108	0.999985148788827	8.73187873696398E-12	6.02933684314462E-14	04350///TGF-beta signaling pathway				GO:0005615///extracellular space+++GO:0005576///extracellular region	GO:0016015///morphogen activity+++GO:0005515///protein binding+++GO:0036122///BMP binding+++GO:0042803///protein homodimerization activity	GO:0010469///regulation of signaling receptor activity+++GO:0045666///positive regulation of neuron differentiation+++GO:0090027///negative regulation of monocyte chemotaxis+++GO:0048263///determination of dorsal identity+++GO:0048812///neuron projection morphogenesis+++GO:0038098///sequestering of BMP from receptor via BMP binding+++GO:0030514///negative regulation of BMP signaling pathway+++GO:…
6840	'SVIL'	mRNA	2.7	2.25	7.05	6.4	8.87	7.86	6.725	8.365	2.475	6.52	4.98	16.57	15.65	21.79	19.03	16.11	20.41	5.75	0.323348442794591	1.50803892640076	1.83323221539724	0.999985148788827	8.71999488250272E-19	7.08572568891099E-33					GO:0002102///podosome+++GO:0043034///costamere+++GO:0071437///invadopodium+++GO:0036449///microtubule minus-end+++GO:0005856///cytoskeleton+++GO:0005829///cytosol+++GO:0005634///nucleus+++GO:0016020///membrane+++GO:0015629///actin cytoskeleton+++GO:0032154///cleavage furrow+++GO:0030496///midbody+++GO:0042995///cell projection+++GO:0005886///plasma membrane+++GO:0005737///cytoplasm+++GO:0005925//…	GO:0003779///actin binding+++GO:0051015///actin filament binding+++GO:0005515///protein binding	GO:0007010///cytoskeleton organization+++GO:0007519///skeletal muscle tissue development+++GO:0032467///positive regulation of cytokinesis
221150	'SKA3'	mRNA	9.75	7.67	2.82	3.37	2.68	2.96	3.095	2.82	8.71	23.57	16.99	6.63	8.25	6.58	7.16	7.44	6.87	20.28	-0.101892559104664	-1.45077300465335	-1.55105066360106	0.999985148788827	8.717134596142379E-12	2.1750346115224804E-15	04140///Autophagy - animal+++04137///Mitophagy - animal	H00511///Short rib-polydactyly syndrome+++H02157///Short-rib thoracic dysplasia			GO:0005737///cytoplasm+++GO:0005876///spindle microtubule+++GO:0005694///chromosome+++GO:0000775///chromosome, centromeric region+++GO:0005874///microtubule+++GO:0000777///condensed chromosome kinetochore+++GO:0005856///cytoskeleton+++GO:0000940///condensed chromosome outer kinetochore+++GO:0000776///kinetochore+++GO:0005819///spindle	GO:0005515///protein binding	GO:0007049///cell cycle+++GO:0007059///chromosome segregation+++GO:0051301///cell division+++GO:0000278///mitotic cell cycle+++GO:0031110///regulation of microtubule polymerization or depolymerization
9700	'ESPL1'	mRNA	2.36	2.34	0.82	1.3	0.87	0.91	1.06	0.89	2.35	5.7	5.18	1.94	3.19	2.13	2.2	2.565	2.165	5.44	-0.291306020840008	-1.04194052348498	-1.33186857561165	0.999985148788827	8.71512486120645E-5	5.5870451878794594E-11	04110///Cell cycle+++04111///Cell cycle - yeast+++04113///Meiosis - yeast+++04114///Oocyte meiosis				GO:0005737///cytoplasm+++GO:0005829///cytosol+++GO:0005813///centrosome+++GO:0072686///mitotic spindle+++GO:0005634///nucleus	GO:0004197///cysteine-type endopeptidase activity+++GO:0003824///catalytic activity+++GO:0005515///protein binding+++GO:0008233///peptidase activity+++GO:0016787///hydrolase activity+++GO:0008234///cysteine-type peptidase activity	GO:0000070///mitotic sister chromatid segregation+++GO:0000278///mitotic cell cycle+++GO:0006915///apoptotic process+++GO:0045875///negative regulation of sister chromatid cohesion+++GO:0007059///chromosome segregation+++GO:0045143///homologous chromosome segregation+++GO:0007127///meiosis I+++GO:0051307///meiotic chromosome separation+++GO:0045842///positive regulation of mitotic metaphase/anaph…
84002	'B3GNT5'	mRNA	0.34	0.22	1.22	1.25	1.49	1.28	1.235	1.385	0.28	0.83	0.49	2.87	3.05	3.66	3.09	2.96	3.375	0.66	0.188586471600219	2.17596325179538	2.36592103940074	0.999985148788827	8.69140654708522E-9	1.5118812965928697E-11	00601///Glycosphingolipid biosynthesis - lacto and neolacto series+++01100///Metabolic pathways		M00071///Glycosphingolipid biosynthesis, neolacto-series, LacCer => nLc4Cer+++M00070///Glycosphingolipid biosynthesis, lacto-series, LacCer => Lc4Cer	R05971///UDP-N-acetyl-D-glucosamine + Lactosylceramide <=> UDP + Lc3Cer	GO:0005622///intracellular+++GO:0000139///Golgi membrane+++GO:0005794///Golgi apparatus+++GO:0016020///membrane+++GO:0016021///integral component of membrane+++GO:0005783///endoplasmic reticulum	GO:0008532///N-acetyllactosaminide beta-1,3-N-acetylglucosaminyltransferase activity+++GO:0016740///transferase activity+++GO:0016757///transferase activity, transferring glycosyl groups+++GO:0008376///acetylgalactosaminyltransferase activity+++GO:0008378///galactosyltransferase activity+++GO:0008499///UDP-galactose:beta-N-acetylglucosamine beta-1,3-galactosyltransferase activity+++GO:0008457///b…	GO:0006486///protein glycosylation+++GO:0016266///O-glycan processing+++GO:0007420///brain development+++GO:0030311///poly-N-acetyllactosamine biosynthetic process+++GO:0007275///multicellular organism development+++GO:0007417///central nervous system development+++GO:0009247///glycolipid biosynthetic process
65983	'GRAMD2B'	mRNA	30.57	29.76	18.48	20.05	18.65	18.0	19.265	18.325	30.165	73.9	65.89	43.46	49.06	45.84	43.58	46.26	44.71	69.895	-0.0514765367094433	-0.604742456716486	-0.654363164882929	0.999985148788827	8.68970014077692E-5	9.1505575506274E-7	04140///Autophagy - animal+++04137///Mitophagy - animal				GO:0016020///membrane+++GO:0005881///cytoplasmic microtubule+++GO:0016021///integral component of membrane	GO:0005515///protein binding+++GO:0042802///identical protein binding	GO:0006310///DNA recombination+++GO:0090305///nucleic acid phosphodiester bond hydrolysis+++GO:0032199///reverse transcription involved in RNA-mediated transposition+++GO:0032197///transposition, RNA-mediated
2202	'EFEMP1'	mRNA	36.26	42.97	177.57	140.38	184.7	190.17	158.975	187.435	39.615	87.64	95.14	417.65	343.56	453.93	460.41	380.605	457.17	91.39	0.257360748134249	2.06557651194361	2.3256955658164	0.999985148788827	8.67226566789826E-42	5.01347626955111E-89		H00825///Familial flecked retina syndrome			GO:0005576///extracellular region+++GO:0070062///extracellular exosome+++GO:0031012///extracellular matrix+++GO:0005615///extracellular space+++GO:0062023///collagen-containing extracellular matrix	GO:0005201///extracellular matrix structural constituent+++GO:0005154///epidermal growth factor receptor binding+++GO:0005006///epidermal growth factor-activated receptor activity+++GO:0005515///protein binding+++GO:0005509///calcium ion binding+++GO:0008083///growth factor activity	GO:0010469///regulation of signaling receptor activity+++GO:0006355///regulation of transcription, DNA-templated+++GO:0007173///epidermal growth factor receptor signaling pathway+++GO:0018108///peptidyl-tyrosine phosphorylation+++GO:0007601///visual perception+++GO:0032331///negative regulation of chondrocyte differentiation+++GO:0043010///camera-type eye development+++GO:0048048///embryonic eye …
728498	'GOLGA8H'	mRNA	0.22	0.28	0.03	0.0	0.0	0.0	0.015	0.0	0.25	0.54	0.62	0.06	0.0	0.0	0.0	0.03	0.0	0.58	-3.42584932134613	-4.36453554131831	-7.78957828559362	0.999985148788827	8.67062643324824E-5	1.06150793935354E-5	04140///Autophagy - animal+++04137///Mitophagy - animal				GO:0000137///Golgi cis cisterna+++GO:0005801///cis-Golgi network+++GO:0005794///Golgi apparatus+++GO:0032580///Golgi cisterna membrane	GO:0042803///protein homodimerization activity+++GO:0005096///GTPase activator activity	GO:0007030///Golgi organization+++GO:0051225///spindle assembly
80270	'HSD3B7'	mRNA	15.41	19.04	9.4	8.09	9.68	9.29	8.745	9.485	17.225	37.26	42.16	22.1	19.8	23.8	22.5	20.95	23.15	39.71	0.146929308429639	-0.923667651441738	-0.774206200819683	0.999985148788827	8.66982477769221E-7	4.11963329263517E-6	00120///Primary bile acid biosynthesis+++01100///Metabolic pathways	H00624///Familial cholestasis+++H00628///Congenital bile acid synthesis defect (CBAS)	M00104///Bile acid biosynthesis, cholesterol => cholate/chenodeoxycholate	R04263///7alpha-Hydroxycholesterol:NAD+ 3-oxidoreductase 7alpha-Hydroxycholesterol + NAD+ <=> 7alpha-Hydroxycholest-4-en-3-one + NADH + H++++R08721///(24S)-cholest-5-ene-3beta,7alpha,24-triol:NAD+ 3-oxidoreductase (24S)-Cholest-5-ene-3beta,7alpha,24-triol + NAD+ <=> 7alpha,24-Dihydroxy-4-cholesten-3-one + NADH + H++++R08728///3beta,7alpha-dihydroxy-5-cholestenoate:NAD+ 3-oxidoreductase 3beta,7alp…	GO:0016021///integral component of membrane+++GO:0005789///endoplasmic reticulum membrane+++GO:0016020///membrane+++GO:0005575///cellular_component+++GO:0005811///lipid droplet+++GO:0005783///endoplasmic reticulum	GO:0003854///3-beta-hydroxy-delta5-steroid dehydrogenase activity+++GO:0016491///oxidoreductase activity+++GO:0047016///cholest-5-ene-3-beta,7-alpha-diol 3-beta-dehydrogenase activity+++GO:0005515///protein binding+++GO:0016616///oxidoreductase activity, acting on the CH-OH group of donors, NAD or NADP as acceptor	GO:0006707///cholesterol catabolic process+++GO:0055114///oxidation-reduction process+++GO:0035754///B cell chemotaxis+++GO:0006694///steroid biosynthetic process+++GO:0006699///bile acid biosynthetic process
79801	'SHCBP1'	mRNA	13.09	12.17	4.8	6.26	4.05	4.79	5.53	4.42	12.63	31.65	26.94	11.28	15.32	9.96	11.6	13.3	10.78	29.295	-0.29378489152098	-1.13904393775281	-1.43106191381572	0.999985148788827	8.608923442638151E-10	2.21987497483967E-19	04137///Mitophagy - animal+++04140///Autophagy - animal				GO:0030496///midbody+++GO:0005856///cytoskeleton+++GO:0005737///cytoplasm+++GO:0005819///spindle	GO:0042169///SH2 domain binding+++GO:0005515///protein binding	GO:2000177///regulation of neural precursor cell proliferation+++GO:0008543///fibroblast growth factor receptor signaling pathway
5178	'PEG3'	mRNA	0.03	0.03	0.2	0.13	0.13	0.12	0.165	0.125	0.03	0.06	0.06	0.46	0.31	0.31	0.3	0.385	0.305	0.06	-0.364321401891858	2.68015556771495	2.31858325465221	0.999985148788827	8.593251648054E-4	0.0068130247509328					GO:0005737///cytoplasm+++GO:0005634///nucleus+++GO:0005776///autophagosome	GO:0003700///DNA-binding transcription factor activity+++GO:0046872///metal ion binding+++GO:0003676///nucleic acid binding+++GO:0000981///DNA-binding transcription factor activity, RNA polymerase II-specific	GO:0006915///apoptotic process+++GO:0045944///positive regulation of transcription by RNA polymerase II+++GO:0010468///regulation of gene expression+++GO:0006355///regulation of transcription, DNA-templated+++GO:0000122///negative regulation of transcription by RNA polymerase II
51232	'CRIM1'	mRNA	96.69	85.01	117.89	135.76	122.25	127.82	126.825	125.035	90.85	233.72	188.22	277.29	332.26	300.44	309.47	304.775	304.955	210.97	-0.0029656276806346	0.548178271989148	0.54688158298715	0.999985148788827	8.582447830542E-4	5.05886474800094E-5					GO:0016021///integral component of membrane+++GO:0016020///membrane+++GO:0005576///extracellular region+++GO:0005886///plasma membrane	GO:0005520///insulin-like growth factor binding+++GO:0004867///serine-type endopeptidase inhibitor activity+++GO:0004857///enzyme inhibitor activity+++GO:0005010///insulin-like growth factor-activated receptor activity+++GO:0030165///PDZ domain binding	GO:0007399///nervous system development+++GO:0048009///insulin-like growth factor receptor signaling pathway+++GO:0043086///negative regulation of catalytic activity+++GO:0001558///regulation of cell growth+++GO:0010951///negative regulation of endopeptidase activity
1305	'COL13A1'	mRNA	6.65	6.67	2.47	3.43	2.69	2.53	2.95	2.61	6.66	16.08	14.77	5.82	8.41	6.6	6.13	7.115	6.365	15.425	-0.148264298180869	-1.11850610327757	-1.26538066416667	0.999985148788827	8.56803226644416E-7	9.70177066047618E-12	04974///Protein digestion and absorption	H00770///Congenital myasthenic syndrome			GO:0062023///collagen-containing extracellular matrix+++GO:0005576///extracellular region+++GO:0005581///collagen trimer+++GO:0005615///extracellular space+++GO:0031012///extracellular matrix+++GO:0005886///plasma membrane+++GO:0005788///endoplasmic reticulum lumen+++GO:0005911///cell-cell junction+++GO:0016021///integral component of membrane+++GO:0045211///postsynaptic membrane+++GO:0005600///c…	GO:0005201///extracellular matrix structural constituent+++GO:0005515///protein binding+++GO:0030020///extracellular matrix structural constituent conferring tensile strength+++GO:0008201///heparin binding	GO:0007155///cell adhesion+++GO:0007275///multicellular organism development+++GO:0030198///extracellular matrix organization+++GO:0030574///collagen catabolic process+++GO:0030154///cell differentiation+++GO:0007160///cell-matrix adhesion+++GO:0001958///endochondral ossification+++GO:0001763///morphogenesis of a branching structure+++GO:0001503///ossification+++GO:0098609///cell-cell adhesion
10723	'SLC12A7'	mRNA	1.05	1.15	2.57	2.2	2.69	2.7	2.385	2.695	1.1	2.54	2.55	6.05	5.39	6.61	6.54	5.72	6.575	2.545	0.193296767130438	1.17561546760507	1.37140757940891	0.999985148788827	8.56527615644835E-7	2.23781375667802E-11	04966///Collecting duct acid secretion				GO:0016021///integral component of membrane+++GO:0016020///membrane+++GO:0032991///protein-containing complex+++GO:0005887///integral component of plasma membrane+++GO:0005886///plasma membrane	GO:0015379///potassium:chloride symporter activity+++GO:0005215///transporter activity+++GO:0019901///protein kinase binding+++GO:0015377///cation:chloride symporter activity+++GO:0015293///symporter activity	GO:1902476///chloride transmembrane transport+++GO:0006884///cell volume homeostasis+++GO:1990573///potassium ion import across plasma membrane+++GO:0007268///chemical synaptic transmission+++GO:0055075///potassium ion homeostasis+++GO:0055064///chloride ion homeostasis+++GO:0006813///potassium ion transport+++GO:0071805///potassium ion transmembrane transport+++GO:0006811///ion transport+++GO:00…
54733	'SLC35F2'	mRNA	9.47	9.76	2.41	2.72	1.94	2.41	2.565	2.175	9.615	22.9	21.6	5.67	6.65	4.77	5.83	6.16	5.3	22.25	-0.218215601975361	-1.85054721528866	-2.0663748414383	0.999985148788827	8.55598781321447E-25	5.7431565204334E-32					GO:0005575///cellular_component+++GO:0016020///membrane+++GO:0016021///integral component of membrane	GO:0003674///molecular_function+++GO:0022857///transmembrane transporter activity	GO:0008150///biological_process+++GO:0055085///transmembrane transport
50807	'ASAP1'	mRNA	58.15	45.75	31.74	34.83	36.54	34.27	33.285	35.405	51.95	140.58	101.3	74.65	85.24	89.81	82.97	79.945	86.39	120.94	0.109867528919001	-0.587725066296783	-0.476313631112748	0.999985148788827	8.539030024672E-4	0.0037341071775565	04144///Endocytosis+++04666///Fc gamma R-mediated phagocytosis				GO:0043197///dendritic spine+++GO:0031253///cell projection membrane+++GO:0016021///integral component of membrane+++GO:0002102///podosome+++GO:0005886///plasma membrane+++GO:0016020///membrane+++GO:0005737///cytoplasm+++GO:0005829///cytosol	GO:0005096///GTPase activator activity+++GO:0005515///protein binding+++GO:0005547///phosphatidylinositol-3,4,5-trisphosphate binding+++GO:0030246///carbohydrate binding+++GO:0001786///phosphatidylserine binding+++GO:0045296///cadherin binding+++GO:0005546///phosphatidylinositol-4,5-bisphosphate binding+++GO:0046872///metal ion binding	GO:1903527///positive regulation of membrane tubulation+++GO:0061000///negative regulation of dendritic spine development+++GO:0071803///positive regulation of podosome assembly+++GO:0043547///positive regulation of GTPase activity+++GO:0060271///cilium assembly+++GO:0030030///cell projection organization
1837	'DTNA'	mRNA	0.8	0.68	1.6	1.94	1.55	1.62	1.77	1.585	0.74	1.94	1.51	3.77	4.74	3.82	3.92	4.255	3.87	1.725	-0.154740110703284	1.70159691817008	1.54861787964809	0.999985148788827	8.52384761104676E-8	4.70500072481916E-7	04137///Mitophagy - animal+++04140///Autophagy - animal				GO:0045202///synapse+++GO:0042383///sarcolemma+++GO:0016021///integral component of membrane+++GO:0032991///protein-containing complex+++GO:0005737///cytoplasm+++GO:0042995///cell projection+++GO:0016020///membrane+++GO:0005886///plasma membrane+++GO:0030424///axon+++GO:0030054///cell junction+++GO:0031234///extrinsic component of cytoplasmic side of plasma membrane	GO:0008270///zinc ion binding+++GO:0005515///protein binding+++GO:0046872///metal ion binding+++GO:0030165///PDZ domain binding	GO:0006941///striated muscle contraction+++GO:0007274///neuromuscular synaptic transmission+++GO:0007165///signal transduction+++GO:0007268///chemical synaptic transmission
8663	'EIF3C'	mRNA	120.78	136.95	69.47	67.18	74.08	73.57	68.325	73.825	128.865	291.96	303.23	163.4	164.41	182.06	178.12	163.905	180.09	297.595	0.116395692323868	-0.839149368748626	-0.72048138032925	0.999985148788827	8.49454506756676E-10	2.3989001420472504E-9	03013///RNA transport				GO:0016282///eukaryotic 43S preinitiation complex+++GO:0005829///cytosol+++GO:0005737///cytoplasm+++GO:0005852///eukaryotic translation initiation factor 3 complex+++GO:0033290///eukaryotic 48S preinitiation complex	GO:0005515///protein binding+++GO:0003723///RNA binding+++GO:0003743///translation initiation factor activity+++GO:0031369///translation initiation factor binding	GO:0006413///translational initiation+++GO:1902416///positive regulation of mRNA binding+++GO:0001732///formation of cytoplasmic translation initiation complex+++GO:0002183///cytoplasmic translational initiation+++GO:0006412///translation+++GO:0045727///positive regulation of translation
158747	'MOSPD2'	mRNA	17.89	16.3	9.54	10.82	9.94	10.41	10.18	10.175	17.095	43.24	36.08	22.45	26.48	24.44	25.21	24.465	24.825	39.66	0.044369127828298	-0.701659394485383	-0.655610393093003	0.999985148788827	8.48683614083619E-5	2.49254622270916E-5					GO:0016021///integral component of membrane+++GO:0005886///plasma membrane+++GO:0035579///specific granule membrane+++GO:0016020///membrane+++GO:0005887///integral component of plasma membrane		GO:0090023///positive regulation of neutrophil chemotaxis+++GO:0043312///neutrophil degranulation+++GO:0090026///positive regulation of monocyte chemotaxis+++GO:0006935///chemotaxis
23471	'TRAM1'	mRNA	160.0	146.29	219.73	214.36	234.47	237.41	217.045	235.94	153.145	386.76	323.9	516.82	524.61	576.24	574.8	520.715	575.52	355.33	0.137300881644651	0.564184380158095	0.703479274511733	0.999985148788827	8.48683614083619E-5	4.5346598394504905E-9	04141///Protein processing in endoplasmic reticulum				GO:0005791///rough endoplasmic reticulum+++GO:0005789///endoplasmic reticulum membrane+++GO:0005623///cell+++GO:0005783///endoplasmic reticulum+++GO:0016021///integral component of membrane+++GO:0016020///membrane+++GO:0030176///integral component of endoplasmic reticulum membrane	GO:0005515///protein binding+++GO:0038023///signaling receptor activity	GO:0016032///viral process+++GO:0006613///cotranslational protein targeting to membrane+++GO:0006616///SRP-dependent cotranslational protein targeting to membrane, translocation+++GO:0015031///protein transport
658	'BMPR1B'	mRNA	1.25	1.07	0.22	0.26	0.26	0.3	0.24	0.28	1.16	3.02	2.37	0.52	0.65	0.64	0.72	0.585	0.68	2.695	0.222109997023238	-2.20311936331118	-1.97881214503807	0.999985148788827	8.45490848688289E-11	4.90317505878923E-10	04060///Cytokine-cytokine receptor interaction+++04350///TGF-beta signaling pathway+++04550///Signaling pathways regulating pluripotency of stem cells+++04360///Axon guidance+++05418///Fluid shear stress and atherosclerosis+++04390///Hippo signaling pathway+++04013///MAPK signaling pathway - fly	H00482///Brachydactyly+++H00468///Acromesomelic dysplasia with genital anomalies	M00679///BMP signaling		GO:0043025///neuronal cell body+++GO:0016021///integral component of membrane+++GO:1990712///HFE-transferrin receptor complex+++GO:0030425///dendrite+++GO:0005886///plasma membrane+++GO:0005887///integral component of plasma membrane+++GO:0016020///membrane+++GO:0043235///receptor complex	GO:0005524///ATP binding+++GO:0016740///transferase activity+++GO:0046332///SMAD binding+++GO:0005025///transforming growth factor beta receptor activity, type I+++GO:0005024///transforming growth factor beta-activated receptor activity+++GO:0016301///kinase activity+++GO:0019838///growth factor binding+++GO:0004675///transmembrane receptor protein serine/threonine kinase activity+++GO:0004674///…	GO:0001501///skeletal system development+++GO:0060350///endochondral bone morphogenesis+++GO:0006468///protein phosphorylation+++GO:0032332///positive regulation of chondrocyte differentiation+++GO:0007389///pattern specification process+++GO:0030501///positive regulation of bone mineralization+++GO:0061036///positive regulation of cartilage development+++GO:1902731///negative regulation of chond…
3099	'HK2'	mRNA	1.26	1.13	4.54	5.93	5.31	5.84	5.235	5.575	1.195	3.06	2.5	10.68	14.52	13.05	14.13	12.6	13.59	2.78	0.111365980933363	2.12261693191729	2.23536024048953	0.999985148788827	8.44664018363846E-27	8.48489024132294E-41	00051///Fructose and mannose metabolism+++01120///Microbial metabolism in diverse environments+++04973///Carbohydrate digestion and absorption+++04910///Insulin signaling pathway+++01130///Biosynthesis of antibiotics+++04066///HIF-1 signaling pathway+++01200///Carbon metabolism+++00500///Starch and sucrose metabolism+++00052///Galactose metabolism+++00521///Streptomycin biosynthesis+++00520///Ami…	H00664///Anemia due to disorders of glycolytic enzymes	M00001///Glycolysis (Embden-Meyerhof pathway), glucose => pyruvate+++M00549///Nucleotide sugar biosynthesis, glucose => UDP-glucose	R03920///ATP:D-fructose 6-phosphotransferase ATP + beta-D-Fructose <=> ADP + beta-D-Fructose 6-phosphate+++R01600///ATP:beta-D-glucose 6-phosphotransferase ATP + beta-D-Glucose <=> ADP + beta-D-Glucose 6-phosphate+++R01786///ATP:alpha-D-glucose 6-phosphotransferase ATP + alpha-D-Glucose <=> ADP + alpha-D-Glucose 6-phosphate+++R01961///ATP:D-glucosamine 6-phosphotransferase ATP + D-Glucosamine <=>…	GO:0005741///mitochondrial outer membrane+++GO:0005829///cytosol+++GO:0016020///membrane	GO:0019158///mannokinase activity+++GO:0005536///glucose binding+++GO:0005524///ATP binding+++GO:0008865///fructokinase activity+++GO:0004396///hexokinase activity+++GO:0004340///glucokinase activity	GO:0045766///positive regulation of angiogenesis+++GO:1990830///cellular response to leukemia inhibitory factor+++GO:0035795///negative regulation of mitochondrial membrane permeability+++GO:0072656///maintenance of protein location in mitochondrion+++GO:0072655///establishment of protein localization to mitochondrion+++GO:0001678///cellular glucose homeostasis+++GO:0002931///response to ischemia…
7068	'THRB'	mRNA	14.18	11.86	7.44	6.9	8.96	7.51	7.17	8.235	13.02	34.27	26.25	17.49	16.88	22.02	18.19	17.185	20.105	30.26	0.209000292437124	-0.851588787996034	-0.640602014069822	0.999985148788827	8.44419169312963E-8	2.26173399247367E-5	04919///Thyroid hormone signaling pathway+++04080///Neuroactive ligand-receptor interaction	H00249///Thyroid hormone resistance syndrome			GO:0090575///RNA polymerase II transcription factor complex+++GO:0005634///nucleus+++GO:0005654///nucleoplasm+++GO:0000790///nuclear chromatin+++GO:0016604///nuclear body	GO:0046872///metal ion binding+++GO:0004887///thyroid hormone receptor activity+++GO:0008270///zinc ion binding+++GO:0043565///sequence-specific DNA binding+++GO:0070324///thyroid hormone binding+++GO:0031490///chromatin DNA binding+++GO:0008134///transcription factor binding+++GO:0003677///DNA binding+++GO:0000981///DNA-binding transcription factor activity, RNA polymerase II-specific+++GO:00055…	GO:0030154///cell differentiation+++GO:0045944///positive regulation of transcription by RNA polymerase II+++GO:0046549///retinal cone cell development+++GO:0043401///steroid hormone mediated signaling pathway+++GO:0030878///thyroid gland development+++GO:0006367///transcription initiation from RNA polymerase II promoter+++GO:0009887///animal organ morphogenesis+++GO:0009755///hormone-mediated si…
1415	'CRYBB2'	mRNA	1.65	1.7	10.93	9.07	9.53	8.56	10.0	9.045	1.675	3.99	3.76	25.7	22.2	23.42	20.72	23.95	22.07	3.875	-0.112885372229237	2.62330687450835	2.51276783912161	0.999985148788827	8.43711541469568E-14	2.79768466257347E-13	04137///Mitophagy - animal+++04140///Autophagy - animal					GO:0005198///structural molecule activity+++GO:0042802///identical protein binding+++GO:0005212///structural constituent of eye lens+++GO:0042803///protein homodimerization activity	GO:0007601///visual perception+++GO:0043010///camera-type eye development+++GO:0050896///response to stimulus
10098	'TSPAN5'	mRNA	21.24	20.16	14.27	12.73	13.61	13.31	13.5	13.46	20.7	51.35	44.64	33.57	31.15	33.44	32.22	32.36	32.83	47.995	0.0147652773601325	-0.562640751594597	-0.545720653656342	0.999985148788827	8.434546858748E-4	1.250267200611E-4	04140///Autophagy - animal+++04137///Mitophagy - animal				GO:0016021///integral component of membrane+++GO:0005788///endoplasmic reticulum lumen+++GO:0016020///membrane+++GO:0005886///plasma membrane+++GO:0005887///integral component of plasma membrane	GO:0019899///enzyme binding	GO:0051604///protein maturation+++GO:0072659///protein localization to plasma membrane+++GO:0007166///cell surface receptor signaling pathway+++GO:0044267///cellular protein metabolic process+++GO:0045747///positive regulation of Notch signaling pathway
8718	'TNFRSF25'	mRNA	2.65	2.73	0.57	0.42	0.39	0.74	0.495	0.565	2.69	6.41	6.05	1.33	1.04	0.95	1.78	1.185	1.365	6.23	0.221022350549304	-2.41762127783898	-2.19237563802079	0.999985148788827	8.4337457848636E-8	4.61270084135942E-7	04060///Cytokine-cytokine receptor interaction				GO:0005886///plasma membrane+++GO:0005829///cytosol+++GO:0005576///extracellular region+++GO:0005887///integral component of plasma membrane+++GO:0016020///membrane+++GO:0016021///integral component of membrane	GO:0005031///tumor necrosis factor-activated receptor activity+++GO:0038023///signaling receptor activity	GO:0006915///apoptotic process+++GO:0007166///cell surface receptor signaling pathway+++GO:0042981///regulation of apoptotic process+++GO:0033209///tumor necrosis factor-mediated signaling pathway+++GO:0007165///signal transduction+++GO:0097190///apoptotic signaling pathway
4232	'MEST'	mRNA	1.04	1.15	8.85	7.54	8.52	8.25	8.195	8.385	1.095	2.52	2.54	20.82	18.45	20.95	19.98	19.635	20.465	2.53	0.0542259251294622	2.95723766586642	3.01396631558618	0.999985148788827	8.432472597472E-39	8.0167794378905E-48	04140///Autophagy - animal+++04137///Mitophagy - animal				GO:0070062///extracellular exosome+++GO:0016021///integral component of membrane+++GO:0016020///membrane+++GO:0005783///endoplasmic reticulum+++GO:0005789///endoplasmic reticulum membrane	GO:0003824///catalytic activity+++GO:0016787///hydrolase activity	GO:0010883///regulation of lipid storage+++GO:0007498///mesoderm development
55839	'CENPN'	mRNA	11.44	10.12	5.66	7.62	6.01	6.87	6.64	6.44	10.78	27.65	22.4	13.32	18.64	14.78	16.64	15.98	15.71	25.025	-0.0809987999779163	-0.725877832703307	-0.805084693725009	0.999985148788827	8.42611453827674E-5	8.91276008240997E-8					GO:0000775///chromosome, centromeric region+++GO:0005634///nucleus+++GO:0000777///condensed chromosome kinetochore+++GO:0005829///cytosol+++GO:0005654///nucleoplasm+++GO:0000776///kinetochore+++GO:0005694///chromosome		GO:0051382///kinetochore assembly+++GO:0034080///CENP-A containing nucleosome assembly+++GO:0007059///chromosome segregation
7422	'VEGFA'	mRNA	22.97	26.29	39.12	33.34	40.92	38.51	36.23	39.715	24.63	55.53	58.2	92.01	81.59	100.57	93.24	86.8	96.905	56.865	0.128581708917911	0.637348973421384	0.768329949826362	0.999985148788827	8.42496389172681E-5	2.5155798227337402E-9	05200///Pathways in cancer+++05206///MicroRNAs in cancer+++04014///Ras signaling pathway+++05163///Human cytomegalovirus infection+++05165///Human papillomavirus infection+++04010///MAPK signaling pathway+++05418///Fluid shear stress and atherosclerosis+++05167///Kaposi's sarcoma-associated herpesvirus infection+++04066///HIF-1 signaling pathway+++05323///Rheumatoid arthritis+++04926///Relaxin si…	H01529///Avascular necrosis of femoral head+++H01459///Diabetic neuropathy+++H01709///Glucocorticoid-induced osteonecrosis+++H01457///Diabetic retinopathy+++H01456///Diabetic nephropathy			GO:0009986///cell surface+++GO:0031012///extracellular matrix+++GO:0031093///platelet alpha granule lumen+++GO:0005615///extracellular space+++GO:0030141///secretory granule+++GO:0005576///extracellular region+++GO:0005737///cytoplasm+++GO:0016020///membrane	GO:0048018///receptor ligand activity+++GO:0038191///neuropilin binding+++GO:0005125///cytokine activity+++GO:0005172///vascular endothelial growth factor receptor binding+++GO:0050840///extracellular matrix binding+++GO:0043183///vascular endothelial growth factor receptor 1 binding+++GO:0005515///protein binding+++GO:0008201///heparin binding+++GO:0001968///fibronectin binding+++GO:0042803///pr…	GO:0071542///dopaminergic neuron differentiation+++GO:0060948///cardiac vascular smooth muscle cell development+++GO:0071456///cellular response to hypoxia+++GO:0070374///positive regulation of ERK1 and ERK2 cascade+++GO:0097533///cellular stress response to acid chemical+++GO:0060982///coronary artery morphogenesis+++GO:0010469///regulation of signaling receptor activity+++GO:0042327///positive …
79953	'SYNDIG1'	mRNA	1.64	1.98	2.8	6.4	2.67	3.48	4.6	3.075	1.81	3.96	4.38	6.59	15.66	6.57	8.43	11.125	7.5	4.17	-0.516684387064176	1.41773246521078	0.902939145074971	0.999985148788827	8.40007907292465E-5	0.0022213813083287	04137///Mitophagy - animal+++04140///Autophagy - animal				GO:0043231///intracellular membrane-bounded organelle+++GO:0005768///endosome+++GO:0098793///presynapse+++GO:0044297///cell body+++GO:0045211///postsynaptic membrane+++GO:0043197///dendritic spine+++GO:0005886///plasma membrane+++GO:0043198///dendritic shaft+++GO:0042995///cell projection+++GO:0060076///excitatory synapse+++GO:0016021///integral component of membrane+++GO:0014069///postsynaptic d…	GO:0005515///protein binding+++GO:0042803///protein homodimerization activity+++GO:0035254///glutamate receptor binding	GO:0097091///synaptic vesicle clustering+++GO:0051965///positive regulation of synapse assembly+++GO:0006886///intracellular protein transport
8905	'AP1S2'	mRNA	32.31	32.09	52.74	54.49	52.3	55.49	53.615	53.895	32.2	78.1	71.06	124.05	133.36	128.53	134.35	128.705	131.44	74.58	0.0280150153661856	0.795783593214631	0.825831886005206	0.999985148788827	8.36014192583615E-9	1.1567965808540698E-11	04142///Lysosome				GO:0030117///membrane coat+++GO:0030119///AP-type membrane coat adaptor complex+++GO:0043231///intracellular membrane-bounded organelle+++GO:0032588///trans-Golgi network membrane+++GO:0016020///membrane+++GO:0030659///cytoplasmic vesicle membrane+++GO:0000139///Golgi membrane+++GO:0005905///clathrin-coated pit+++GO:0031410///cytoplasmic vesicle+++GO:0005765///lysosomal membrane+++GO:0005829///cy…	GO:0005515///protein binding	GO:0016192///vesicle-mediated transport+++GO:0006886///intracellular protein transport+++GO:0050690///regulation of defense response to virus by virus+++GO:0015031///protein transport+++GO:0019886///antigen processing and presentation of exogenous peptide antigen via MHC class II
100996763	'NOTCH2NLB'	mRNA	3.4	2.88	7.57	7.6	6.92	7.3	7.585	7.11	3.14	8.22	6.37	17.8	18.61	17.0	17.68	18.205	17.34	7.295	-0.0016608034969681	1.16119935266299	1.16115091377219	0.999985148788827	8.35436469244404E-12	2.54405270040115E-14	05200///Pathways in cancer+++04320///Dorso-ventral axis formation+++01522///Endocrine resistance+++05165///Human papillomavirus infection+++04330///Notch signaling pathway+++05224///Breast cancer+++04919///Thyroid hormone signaling pathway+++05206///MicroRNAs in cancer+++04658///Th1 and Th2 cell differentiation	H00551///Alagille syndrome+++H00409///Type II diabetes mellitus+++H00623///Hajdu-Cheney syndrome	M00682///Notch signaling		GO:0005576///extracellular region	GO:0005509///calcium ion binding+++GO:0005112///Notch binding+++GO:0005515///protein binding	GO:0045747///positive regulation of Notch signaling pathway+++GO:0007219///Notch signaling pathway+++GO:0021987///cerebral cortex development
55616	'ASAP3'	mRNA	6.36	7.01	11.27	8.95	10.02	10.42	10.11	10.22	6.685	15.38	15.52	26.52	21.9	24.62	25.23	24.21	24.925	15.45	0.0320474684566397	0.655538860914324	0.690281892741705	0.999985148788827	8.352784817031E-4	4.13210368671609E-6	04144///Endocytosis+++04666///Fc gamma R-mediated phagocytosis				GO:0005654///nucleoplasm+++GO:0043231///intracellular membrane-bounded organelle+++GO:0005829///cytosol+++GO:0005737///cytoplasm+++GO:0005925///focal adhesion+++GO:0001726///ruffle	GO:0005096///GTPase activator activity+++GO:0046872///metal ion binding+++GO:0005515///protein binding	GO:0043547///positive regulation of GTPase activity+++GO:0016477///cell migration+++GO:0051492///regulation of stress fiber assembly
22795	'NID2'	mRNA	15.97	13.01	22.54	21.75	22.89	23.33	22.145	23.11	14.49	38.61	28.8	53.02	53.24	56.25	56.5	53.13	56.375	33.705	0.0817689369767217	0.662108050432145	0.745760031908769	0.999985148788827	8.35277791855956E-5	3.58897163052721E-7					GO:0005886///plasma membrane+++GO:0005604///basement membrane+++GO:0062023///collagen-containing extracellular matrix+++GO:0005576///extracellular region+++GO:0070062///extracellular exosome+++GO:0031012///extracellular matrix	GO:0005518///collagen binding+++GO:0005201///extracellular matrix structural constituent+++GO:0005515///protein binding+++GO:0005509///calcium ion binding	GO:0071711///basement membrane organization+++GO:0007155///cell adhesion+++GO:0007160///cell-matrix adhesion+++GO:0030198///extracellular matrix organization
29953	'TRHDE'	mRNA	0.81	0.61	1.49	2.14	1.8	1.8	1.815	1.8	0.71	1.96	1.35	3.52	5.25	4.43	4.36	4.385	4.395	1.655	-0.0063865721296675	1.44219389651254	1.43653436140939	0.999985148788827	8.3524108827795E-7	9.027803976595831E-9					GO:0005737///cytoplasm+++GO:0005887///integral component of plasma membrane+++GO:0016021///integral component of membrane+++GO:0070062///extracellular exosome+++GO:0016020///membrane+++GO:0005886///plasma membrane	GO:0008270///zinc ion binding+++GO:0004177///aminopeptidase activity+++GO:0042277///peptide binding+++GO:0008237///metallopeptidase activity+++GO:0070006///metalloaminopeptidase activity+++GO:0016787///hydrolase activity+++GO:0008233///peptidase activity+++GO:0046872///metal ion binding	GO:0007165///signal transduction+++GO:0006508///proteolysis+++GO:0043171///peptide catabolic process+++GO:0007267///cell-cell signaling
10553	'HTATIP2'	mRNA	17.54	20.25	10.24	10.55	8.92	11.16	10.395	10.04	18.895	42.39	44.83	24.08	25.82	21.91	27.03	24.95	24.47	43.61	-0.0225530154752718	-0.778244853643885	-0.798431988178476	0.999985148788827	8.34049020291169E-5	4.05927984704254E-5					GO:0016020///membrane+++GO:0005829///cytosol+++GO:0005635///nuclear envelope+++GO:0005737///cytoplasm+++GO:0005634///nucleus	GO:0005515///protein binding+++GO:0003713///transcription coactivator activity+++GO:0016491///oxidoreductase activity	GO:0055114///oxidation-reduction process+++GO:0045765///regulation of angiogenesis+++GO:0051170///import into nucleus+++GO:0030154///cell differentiation+++GO:0006357///regulation of transcription by RNA polymerase II+++GO:0001525///angiogenesis+++GO:0006915///apoptotic process+++GO:1903508///positive regulation of nucleic acid-templated transcription+++GO:0016032///viral process+++GO:0043066///n…
28984	'RGCC'	mRNA	28.26	38.92	3.22	2.01	4.25	3.08	2.615	3.665	33.59	68.3	86.17	7.58	4.92	10.44	7.46	6.25	8.95	77.235	0.51522332295516	-3.61246676703097	-3.09560924300941	0.999985148788827	8.328561634665831E-52	2.43320931982454E-48					GO:0005813///centrosome+++GO:0005815///microtubule organizing center+++GO:0005829///cytosol+++GO:0005634///nucleus+++GO:0005856///cytoskeleton+++GO:0005730///nucleolus+++GO:0005737///cytoplasm	GO:0070412///R-SMAD binding+++GO:0030295///protein kinase activator activity+++GO:0005515///protein binding+++GO:0019901///protein kinase binding	GO:0032147///activation of protein kinase activity+++GO:0051496///positive regulation of stress fiber assembly+++GO:0071850///mitotic cell cycle arrest+++GO:0003331///positive regulation of extracellular matrix constituent secretion+++GO:0001100///negative regulation of exit from mitosis+++GO:2000048///negative regulation of cell-cell adhesion mediated by cadherin+++GO:0071456///cellular response…
2171	'FABP5'	mRNA	22.21	27.24	12.15	13.02	10.61	11.38	12.585	10.995	24.725	53.7	60.32	28.58	31.87	26.06	27.55	30.225	26.805	57.01	-0.168661240030328	-0.929883064594182	-1.09630104384779	0.999985148788827	8.30569796336003E-5	3.68674132011968E-7	03320///PPAR signaling pathway				GO:0005634///nucleus+++GO:0030054///cell junction+++GO:0005829///cytosol+++GO:0035578///azurophil granule lumen+++GO:0005737///cytoplasm+++GO:0070062///extracellular exosome+++GO:0005886///plasma membrane+++GO:0045202///synapse+++GO:0014069///postsynaptic density+++GO:0005576///extracellular region+++GO:0045211///postsynaptic membrane+++GO:0005654///nucleoplasm+++GO:0030667///secretory granule me…	GO:0042802///identical protein binding+++GO:0001972///retinoic acid binding+++GO:0008289///lipid binding+++GO:0005504///fatty acid binding	GO:0010829///negative regulation of glucose transmembrane transport+++GO:0042593///glucose homeostasis+++GO:0099178///regulation of retrograde trans-synaptic signaling by endocanabinoid+++GO:0043312///neutrophil degranulation+++GO:0006656///phosphatidylcholine biosynthetic process+++GO:0006629///lipid metabolic process+++GO:0006006///glucose metabolic process+++GO:0035360///positive regulation of…
11096	'ADAMTS5'	mRNA	5.23	3.96	7.47	8.3	7.39	7.78	7.885	7.585	4.595	12.64	8.76	17.56	20.32	18.17	18.83	18.94	18.5	10.7	-0.0359685630923507	0.826860477386363	0.792422610206181	0.999985148788827	8.3005769054545E-6	2.23612000081437E-6					GO:0031012///extracellular matrix+++GO:0062023///collagen-containing extracellular matrix+++GO:0005788///endoplasmic reticulum lumen+++GO:0005615///extracellular space+++GO:0005576///extracellular region	GO:0008201///heparin binding+++GO:0046872///metal ion binding+++GO:0008237///metallopeptidase activity+++GO:0005515///protein binding+++GO:0005178///integrin binding+++GO:0004222///metalloendopeptidase activity+++GO:0050840///extracellular matrix binding+++GO:0008270///zinc ion binding+++GO:0008233///peptidase activity+++GO:0016787///hydrolase activity	GO:0042742///defense response to bacterium+++GO:0120163///negative regulation of cold-induced thermogenesis+++GO:0006508///proteolysis+++GO:0044691///tooth eruption+++GO:0022617///extracellular matrix disassembly
1017	'CDK2'	mRNA	11.74	10.68	6.09	7.23	4.98	5.9	6.66	5.44	11.21	28.38	23.64	14.32	17.7	12.24	14.29	16.01	13.265	26.01	-0.271618854460712	-0.698124839173977	-0.967897536048369	0.999985148788827	8.298554404614E-4	1.09159110239562E-7	04934///Cushing's syndrome+++04115///p53 signaling pathway+++05165///Human papillomavirus infection+++04914///Progesterone-mediated oocyte maturation+++05226///Gastric cancer+++05215///Prostate cancer+++04151///PI3K-Akt signaling pathway+++04114///Oocyte meiosis+++05200///Pathways in cancer+++05162///Measles+++04218///Cellular senescence+++05203///Viral carcinogenesis+++04110///Cell cycle+++05168…		M00692///Cell cycle - G1/S transition+++M00693///Cell cycle - G2/M transition		GO:0005768///endosome+++GO:0005634///nucleus+++GO:0005654///nucleoplasm+++GO:0097123///cyclin A1-CDK2 complex+++GO:0005813///centrosome+++GO:0005737///cytoplasm+++GO:0000805///X chromosome+++GO:0097134///cyclin E1-CDK2 complex+++GO:0000781///chromosome, telomeric region+++GO:0097124///cyclin A2-CDK2 complex+++GO:0097135///cyclin E2-CDK2 complex+++GO:0000806///Y chromosome+++GO:0000307///cyclin-de…	GO:0097472///cyclin-dependent protein kinase activity+++GO:0035173///histone kinase activity+++GO:0000287///magnesium ion binding+++GO:0004693///cyclin-dependent protein serine/threonine kinase activity+++GO:0005515///protein binding+++GO:0004672///protein kinase activity+++GO:0016740///transferase activity+++GO:0005524///ATP binding+++GO:0016301///kinase activity+++GO:0030332///cyclin binding+++…	GO:0051301///cell division+++GO:0016310///phosphorylation+++GO:0007265///Ras protein signal transduction+++GO:0000082///G1/S transition of mitotic cell cycle+++GO:0045893///positive regulation of transcription, DNA-templated+++GO:0006260///DNA replication+++GO:0006468///protein phosphorylation+++GO:0006813///potassium ion transport+++GO:0006977///DNA damage response, signal transduction by p53 cl…
1290	'COL5A2'	mRNA	126.03	120.58	181.76	164.49	169.96	174.48	173.125	172.22	123.305	304.65	266.97	427.52	402.57	417.7	422.43	415.045	420.065	285.81	0.0138743225458616	0.558928773189546	0.574995730507634	0.999985148788827	8.29693472887612E-5	7.44545009911399E-7	04974///Protein digestion and absorption	H02081///Marshall syndrome+++H02080///Fibrochondrogenesis+++H02079///Oto-spondylo-megaepiphyseal dysplasia+++H00604///Deafness, autosomal dominant+++H00431///Ossification of the posterior longitudinal ligament of spine (OPLL)+++H00802///Ehlers-Danlos syndrome (EDS)+++H02072///Stickler syndrome+++H00805///Vitreoretinal degeneration+++H00605///Deafness, autosomal recessive+++H00519///Type XI collag…			GO:0031012///extracellular matrix+++GO:0005581///collagen trimer+++GO:0005788///endoplasmic reticulum lumen+++GO:0005588///collagen type V trimer+++GO:0005615///extracellular space+++GO:0062023///collagen-containing extracellular matrix+++GO:0005576///extracellular region	GO:0046872///metal ion binding+++GO:0030020///extracellular matrix structural constituent conferring tensile strength+++GO:0005201///extracellular matrix structural constituent+++GO:0046332///SMAD binding	GO:1903225///negative regulation of endodermal cell differentiation+++GO:0030198///extracellular matrix organization+++GO:0030199///collagen fibril organization+++GO:0001503///ossification+++GO:0043588///skin development+++GO:0071230///cellular response to amino acid stimulus+++GO:0001501///skeletal system development+++GO:0030903///notochord development+++GO:0048592///eye morphogenesis
4121	'MAN1A1'	mRNA	30.68	26.9	18.8	19.17	19.19	19.36	18.985	19.275	28.79	74.16	59.57	44.22	46.91	47.16	46.88	45.565	47.02	66.865	0.0544841254607147	-0.549432750530013	-0.493116569782733	0.999985148788827	8.291405941864E-4	8.858411977151E-4	00513///Various types of N-glycan biosynthesis+++01100///Metabolic pathways+++04141///Protein processing in endoplasmic reticulum+++00510///N-Glycan biosynthesis	H00768///Nonsyndromic autosomal recessive mental retardation (NS-ARMR)	M00074///N-glycan biosynthesis, high-mannose type+++M00073///N-glycan precursor trimming	R05982///G00011 + 4 H2O <=> G00012 + 4 D-Mannose+++R06722///alpha 1,2-mannosyloligosaccharide alpha-D-mannohydrolase H2O + G00011 <=> D-Mannose + G10694	GO:0005783///endoplasmic reticulum+++GO:0000139///Golgi membrane+++GO:0005794///Golgi apparatus+++GO:0070062///extracellular exosome+++GO:0005829///cytosol+++GO:0016020///membrane+++GO:0016021///integral component of membrane+++GO:0005793///endoplasmic reticulum-Golgi intermediate compartment	GO:0016787///hydrolase activity+++GO:0003824///catalytic activity+++GO:0015923///mannosidase activity+++GO:0005509///calcium ion binding+++GO:0016798///hydrolase activity, acting on glycosyl bonds+++GO:0004571///mannosyl-oligosaccharide 1,2-alpha-mannosidase activity	GO:0006486///protein glycosylation+++GO:1904381///Golgi apparatus mannose trimming+++GO:0008152///metabolic process+++GO:0006491///N-glycan processing
80230	'RUFY1'	mRNA	24.35	28.84	15.24	15.27	14.85	15.72	15.255	15.285	26.595	58.86	63.85	35.84	37.37	36.51	38.05	36.605	37.28	61.355	0.0083368888412898	-0.715510571404628	-0.704961982466447	0.999985148788827	8.26316500270208E-6	8.95765612018351E-7	04144///Endocytosis	H00480///Non-syndromic X-linked mental retardation+++H00513///Transient neonatal diabetes mellitus (TNDM)+++H01852///Postaxial polydactyly			GO:0005634///nucleus+++GO:0005768///endosome+++GO:0043231///intracellular membrane-bounded organelle+++GO:0031901///early endosome membrane+++GO:0005737///cytoplasm+++GO:0016020///membrane+++GO:0016607///nuclear speck+++GO:0005829///cytosol	GO:0008565///protein transporter activity+++GO:0005515///protein binding+++GO:0017124///SH3 domain binding+++GO:0042169///SH2 domain binding+++GO:0008289///lipid binding+++GO:0046872///metal ion binding	GO:0030100///regulation of endocytosis+++GO:0015031///protein transport+++GO:0006661///phosphatidylinositol biosynthetic process+++GO:0006897///endocytosis
6495	'SIX1'	mRNA	4.62	5.05	8.11	7.91	7.31	7.97	8.01	7.64	4.835	11.16	11.19	19.09	19.35	17.96	19.29	19.22	18.625	11.175	-0.0497973357471238	0.785568386415982	0.738026945810951	0.999985148788827	8.24980014415263E-5	7.8428311137147E-5	05202///Transcriptional misregulation in cancer	H00604///Deafness, autosomal dominant+++H00453///Branchio-oto-renal syndrome			GO:0005737///cytoplasm+++GO:0005634///nucleus+++GO:0005667///transcription factor complex+++GO:0005730///nucleolus	GO:0001223///transcription coactivator binding+++GO:0001228///DNA-binding transcription activator activity, RNA polymerase II-specific+++GO:0000981///DNA-binding transcription factor activity, RNA polymerase II-specific+++GO:0003700///DNA-binding transcription factor activity+++GO:0005515///protein binding+++GO:0000976///transcription regulatory region sequence-specific DNA binding+++GO:0043565//…	GO:0007389///pattern specification process+++GO:0071599///otic vesicle development+++GO:0006915///apoptotic process+++GO:0045893///positive regulation of transcription, DNA-templated+++GO:0007605///sensory perception of sound+++GO:0045664///regulation of neuron differentiation+++GO:0001658///branching involved in ureteric bud morphogenesis+++GO:0034504///protein localization to nucleus+++GO:00721…
2643	'GCH1'	mRNA	0.65	0.53	1.63	1.56	1.29	1.66	1.595	1.475	0.59	1.57	1.17	3.84	3.83	3.16	4.03	3.835	3.595	1.37	-0.0749568219245214	1.49451169930987	1.42159987889659	0.999985148788827	8.23987984564507E-5	1.8486605822E-4	01100///Metabolic pathways+++00790///Folate biosynthesis	H00167///Phenylketonuria (PKU)+++H00831///Primary dystonia	M00843///L-threo-Tetrahydrobiopterin biosynthesis, GTP => L-threo-BH4+++M00126///Tetrahydrofolate biosynthesis, GTP => THF+++M00841///Tetrahydrofolate biosynthesis, mediated by PTPS, GTP => THF+++M00842///Tetrahydrobiopterin biosynthesis, GTP => BH4	R04639///2-amino-4-hydroxy-6-(erythro-1,2,3-trihydroxypropyl) dihydropteridine triphosphate hydrolase 7,8-Dihydroneopterin 3'-triphosphate + H2O <=> 2,5-Diamino-6-(5'-triphosphoryl-3',4'-trihydroxy-2'-oxopentyl)-amino-4-oxopyrimidine+++R05046///formamidopyrimidine nucleoside triphosphate amidohydrolase Formamidopyrimidine nucleoside triphosphate + H2O <=> 2,5-Diaminopyrimidine nucleoside triphosp…	GO:0005654///nucleoplasm+++GO:0005737///cytoplasm+++GO:0031410///cytoplasmic vesicle+++GO:0044306///neuron projection terminus+++GO:0005634///nucleus+++GO:0032991///protein-containing complex+++GO:0005829///cytosol+++GO:0031965///nuclear membrane	GO:0003934///GTP cyclohydrolase I activity+++GO:0042803///protein homodimerization activity+++GO:0008270///zinc ion binding+++GO:0000166///nucleotide binding+++GO:0046872///metal ion binding+++GO:0050662///coenzyme binding+++GO:0016787///hydrolase activity+++GO:0003824///catalytic activity+++GO:0031369///translation initiation factor binding+++GO:0003924///GTPase activity+++GO:0030742///GTP-depen…	GO:0042416///dopamine biosynthetic process+++GO:0051000///positive regulation of nitric-oxide synthase activity+++GO:0046654///tetrahydrofolate biosynthetic process+++GO:0050884///neuromuscular process controlling posture+++GO:0042559///pteridine-containing compound biosynthetic process+++GO:2000121///regulation of removal of superoxide radicals+++GO:0006729///tetrahydrobiopterin biosynthetic pro…
3070	'HELLS'	mRNA	3.25	2.87	1.2	1.59	0.89	1.28	1.395	1.085	3.06	7.85	6.35	2.83	3.88	2.2	3.1	3.355	2.65	7.1	-0.14955408719504	-1.19518539930929	-1.34260262709431	0.999985148788827	8.22069001422609E-7	2.34302591881013E-9	04137///Mitophagy - animal+++04140///Autophagy - animal				GO:0005721///pericentric heterochromatin+++GO:0000775///chromosome, centromeric region+++GO:0005634///nucleus	GO:0005524///ATP binding+++GO:0000166///nucleotide binding+++GO:0016787///hydrolase activity+++GO:0004386///helicase activity+++GO:0005515///protein binding+++GO:0003682///chromatin binding	GO:0001655///urogenital system development+++GO:0006346///methylation-dependent chromatin silencing+++GO:0007275///multicellular organism development+++GO:0006342///chromatin silencing+++GO:0007049///cell cycle+++GO:0010216///maintenance of DNA methylation+++GO:0043066///negative regulation of apoptotic process+++GO:0051301///cell division+++GO:2001243///negative regulation of intrinsic apoptotic…
2152	'F3'	mRNA	80.05	85.2	20.55	18.98	21.45	21.75	19.765	21.6	82.625	193.51	188.63	48.32	46.44	52.72	52.65	47.38	52.685	191.07	0.148252717700237	-2.00808077315706	-1.8575529009907	0.999985148788827	8.21312359028567E-53	2.04018906297918E-59	04933///AGE-RAGE signaling pathway in diabetic complications+++04610///Complement and coagulation cascades				GO:0010008///endosome membrane+++GO:0097433///dense body+++GO:0072562///blood microparticle+++GO:0055037///recycling endosome+++GO:0031410///cytoplasmic vesicle+++GO:0005788///endoplasmic reticulum lumen+++GO:0034774///secretory granule lumen+++GO:0045178///basal part of cell+++GO:0048471///perinuclear region of cytoplasm+++GO:0009986///cell surface+++GO:0005576///extracellular region+++GO:000577…	GO:0004857///enzyme inhibitor activity+++GO:0034986///iron chaperone activity+++GO:0046872///metal ion binding+++GO:0015091///ferric iron transmembrane transporter activity+++GO:0005515///protein binding+++GO:1990459///transferrin receptor binding+++GO:0008198///ferrous iron binding+++GO:0008199///ferric iron binding	GO:0034755///iron ion transmembrane transport+++GO:0043687///post-translational protein modification+++GO:0002576///platelet degranulation+++GO:0072512///trivalent inorganic cation transport+++GO:0033572///transferrin transport+++GO:0043086///negative regulation of catalytic activity+++GO:0001895///retina homeostasis+++GO:0048260///positive regulation of receptor-mediated endocytosis+++GO:0055072…
107987373	'LOC107987373'	mRNA	20.31	28.1	41.23	38.02	33.09	35.12	39.625	34.105	24.205	49.09	62.21	96.98	93.05	81.32	85.02	95.015	83.17	55.65	-0.189716059224628	0.75774580333879	0.570650291226402	0.999985148788827	8.198496105798E-4	0.0116598470424691	03010///Ribosome		M00178///Ribosome, bacteria+++M00179///Ribosome, archaea		GO:0001650///fibrillar center+++GO:0005743///mitochondrial inner membrane+++GO:0005762///mitochondrial large ribosomal subunit+++GO:0005739///mitochondrion	GO:0003723///RNA binding+++GO:0003735///structural constituent of ribosome	GO:0006412///translation+++GO:0032543///mitochondrial translation+++GO:0070126///mitochondrial translational termination+++GO:0070125///mitochondrial translational elongation
51816	'ADA2'	mRNA	1.83	2.08	3.34	3.27	3.52	3.62	3.305	3.57	1.955	4.42	4.6	7.86	7.99	8.66	8.77	7.925	8.715	4.51	0.130686590509995	0.819352075399146	0.95232559956472	0.999985148788827	8.191886967139E-4	8.53343902684385E-6	00230///Purine metabolism+++01100///Metabolic pathways	H01382///Polyarteritis nodosa		R01560///Adenosine aminohydrolase Adenosine + H2O <=> Inosine + Ammonia	GO:0035578///azurophil granule lumen+++GO:0005634///nucleus+++GO:0005615///extracellular space+++GO:0005576///extracellular region	GO:0003677///DNA binding+++GO:0043394///proteoglycan binding+++GO:0042803///protein homodimerization activity+++GO:0008201///heparin binding+++GO:0008270///zinc ion binding+++GO:0031685///adenosine receptor binding+++GO:0004000///adenosine deaminase activity+++GO:0046872///metal ion binding+++GO:0008083///growth factor activity	GO:0007275///multicellular organism development+++GO:0043312///neutrophil degranulation+++GO:0043103///hypoxanthine salvage+++GO:0006154///adenosine catabolic process+++GO:0006351///transcription, DNA-templated+++GO:0046103///inosine biosynthetic process+++GO:0006355///regulation of transcription, DNA-templated+++GO:0044267///cellular protein metabolic process
83857	'TMTC1'	mRNA	0.71	0.62	2.04	1.84	2.07	1.99	1.94	2.03	0.665	1.71	1.37	4.8	4.51	5.08	4.82	4.655	4.95	1.54	0.0814661480036978	1.60296116483573	1.68636712945438	0.999985148788827	8.17661566004775E-14	8.3004786476267E-18	04140///Autophagy - animal+++04137///Mitophagy - animal				GO:0016021///integral component of membrane+++GO:0016020///membrane		GO:0006396///RNA processing
5806	'PTX3'	mRNA	141.42	171.23	444.72	328.17	399.55	377.09	386.445	388.32	156.325	341.86	379.11	1046.02	803.15	981.95	912.99	924.585	947.47	360.485	0.027064336821598	1.3618578455126	1.3916527350765	0.999985148788827	8.16589810746178E-16	1.16819712966697E-29					GO:1904724///tertiary granule lumen+++GO:0005886///plasma membrane+++GO:0035580///specific granule lumen+++GO:0005576///extracellular region+++GO:0005615///extracellular space	GO:0001849///complement component C1q binding+++GO:0046790///virion binding+++GO:0001872///(1->3)-beta-D-glucan binding+++GO:0042802///identical protein binding	GO:1903016///negative regulation of exo-alpha-sialidase activity+++GO:0044871///negative regulation by host of viral glycoprotein metabolic process+++GO:0043312///neutrophil degranulation+++GO:0045087///innate immune response+++GO:0044869///negative regulation by host of viral exo-alpha-sialidase activity+++GO:0001878///response to yeast+++GO:0008228///opsonization+++GO:0050766///positive regulat…
1058	'CENPA'	mRNA	5.9	5.94	2.05	2.86	1.64	1.81	2.455	1.725	5.92	14.27	13.15	4.83	6.99	4.03	4.39	5.91	4.21	13.71	-0.490187130447087	-1.21756612039853	-1.70587612815544	0.999985148788827	8.15253298991392E-5	1.0619221726928101E-9					GO:0000778///condensed nuclear chromosome kinetochore+++GO:0000786///nucleosome+++GO:0000780///condensed nuclear chromosome, centromeric region+++GO:0000775///chromosome, centromeric region+++GO:0000939///condensed chromosome inner kinetochore+++GO:0000788///nuclear nucleosome+++GO:0005694///chromosome+++GO:0000776///kinetochore+++GO:0005654///nucleoplasm+++GO:0005829///cytosol+++GO:0000777///con…	GO:0003682///chromatin binding+++GO:0031492///nucleosomal DNA binding+++GO:0003677///DNA binding+++GO:0046982///protein heterodimerization activity+++GO:0005515///protein binding	GO:0051301///cell division+++GO:0007049///cell cycle+++GO:0034080///CENP-A containing nucleosome assembly+++GO:0016032///viral process+++GO:0000132///establishment of mitotic spindle orientation+++GO:0006334///nucleosome assembly+++GO:0071459///protein localization to chromosome, centromeric region+++GO:0051382///kinetochore assembly+++GO:0000281///mitotic cytokinesis
26271	'FBXO5'	mRNA	10.29	10.14	5.13	5.96	5.03	5.72	5.545	5.375	10.215	24.88	22.44	12.07	14.58	12.36	13.85	13.325	13.105	23.66	-0.0189473600674555	-0.809335161659702	-0.826338262123385	0.999985148788827	8.15253298991392E-5	8.02166335678872E-6	04114///Oocyte meiosis				GO:0005634///nucleus+++GO:0005737///cytoplasm+++GO:0005829///cytosol+++GO:0072687///meiotic spindle+++GO:0005654///nucleoplasm+++GO:0005856///cytoskeleton+++GO:0005819///spindle	GO:0005515///protein binding+++GO:0019901///protein kinase binding+++GO:0046872///metal ion binding+++GO:1990948///ubiquitin ligase inhibitor activity+++GO:0010997///anaphase-promoting complex binding	GO:0045841///negative regulation of mitotic metaphase/anaphase transition+++GO:1905322///positive regulation of mesenchymal stem cell migration+++GO:0032876///negative regulation of DNA endoreduplication+++GO:0040020///regulation of meiotic nuclear division+++GO:0016050///vesicle organization+++GO:0045835///negative regulation of meiotic nuclear division+++GO:1901990///regulation of mitotic cell …
57405	'SPC25'	mRNA	6.93	7.88	2.14	3.02	2.62	3.0	2.58	2.81	7.405	16.75	17.44	5.02	7.38	6.44	7.27	6.2	6.855	17.095	0.144380395258376	-1.45320177080532	-1.30669754839424	0.999985148788827	8.11968499402387E-7	5.48545679405255E-7					GO:0031262///Ndc80 complex+++GO:0005634///nucleus+++GO:0000776///kinetochore+++GO:0005694///chromosome+++GO:0000775///chromosome, centromeric region+++GO:0005829///cytosol+++GO:0000777///condensed chromosome kinetochore	GO:0005515///protein binding	GO:0007049///cell cycle+++GO:0051301///cell division+++GO:0007052///mitotic spindle organization+++GO:0007059///chromosome segregation
9060	'PAPSS2'	mRNA	22.46	19.52	30.05	32.43	27.71	31.82	31.24	29.765	20.99	54.3	43.21	70.67	79.36	68.09	77.03	75.015	72.56	48.755	-0.0509175756099881	0.629372463412792	0.580339901466884	0.999985148788827	8.10907242305904E-5	1.102799703562E-4	01120///Microbial metabolism in diverse environments+++01130///Biosynthesis of antibiotics+++00920///Sulfur metabolism+++00230///Purine metabolism+++01100///Metabolic pathways+++00261///Monobactam biosynthesis+++00450///Selenocompound metabolism	H00761///SEMD, Pakistani type	M00176///Assimilatory sulfate reduction, sulfate => H2S	R04928///ATP:adenylylsulfate 3'-phosphotransferase ATP + Adenylylselenate <=> ADP + 3'-Phosphoadenylylselenate+++R04929///ATP:selenate adenylyltransferase ATP + Selenate <=> Diphosphate + Adenylylselenate+++R00509///ATP:adenylylsulfate 3'-phosphotransferase ATP + Adenylyl sulfate <=> ADP + 3'-Phosphoadenylyl sulfate+++R00529///ATP:sulfate adenylyltransferase ATP + Sulfate <=> Diphosphate + Adenyl…	GO:0005829///cytosol	GO:0000166///nucleotide binding+++GO:0016740///transferase activity+++GO:0004020///adenylylsulfate kinase activity+++GO:0003824///catalytic activity+++GO:0004781///sulfate adenylyltransferase (ATP) activity+++GO:0016301///kinase activity+++GO:0005524///ATP binding+++GO:0016779///nucleotidyltransferase activity	GO:0008152///metabolic process+++GO:0050428///3'-phosphoadenosine 5'-phosphosulfate biosynthetic process+++GO:0016310///phosphorylation+++GO:0060348///bone development+++GO:0007596///blood coagulation+++GO:0001501///skeletal system development+++GO:0000103///sulfate assimilation
9420	'CYP7B1'	mRNA	0.32	0.28	0.83	0.56	0.76	0.81	0.695	0.785	0.3	0.78	0.63	1.96	1.38	1.86	1.96	1.67	1.91	0.705	0.142052366486558	1.27317947636427	1.41768253024259	0.999985148788827	8.102878303029E-4	5.52150993018002E-6	00120///Primary bile acid biosynthesis+++00140///Steroid hormone biosynthesis	H00266///Hereditary spastic paraplegia (SPG)+++H00628///Congenital bile acid synthesis defect (CBAS)		R08727///3beta-hydroxy-5-cholestenoate,NADPH:oxygen oxidoreductase (7alpha-hydroxylating) 3beta-Hydroxy-5-cholestenoate + Oxygen + NADPH + H+ <=> 3beta,7alpha-Dihydroxy-5-cholestenoate + NADP+ + H2O+++R07372///cholest-5-ene-3beta,26-diol,[NADPH---hemoprotein reductase]:oxygen oxidoreductase (7alpha-hydroxylating) Cholest-5-ene-3beta,26-diol + [Reduced NADPH---hemoprotein reductase] + Oxygen <=> 7…	GO:0005789///endoplasmic reticulum membrane+++GO:0016021///integral component of membrane+++GO:0043231///intracellular membrane-bounded organelle+++GO:0016020///membrane+++GO:0005783///endoplasmic reticulum+++GO:0031090///organelle membrane	GO:0008396///oxysterol 7-alpha-hydroxylase activity+++GO:0004497///monooxygenase activity+++GO:0020037///heme binding+++GO:0046872///metal ion binding+++GO:0016705///oxidoreductase activity, acting on paired donors, with incorporation or reduction of molecular oxygen+++GO:0005506///iron ion binding+++GO:0016491///oxidoreductase activity	GO:0050679///positive regulation of epithelial cell proliferation+++GO:0006699///bile acid biosynthetic process+++GO:0060740///prostate gland epithelium morphogenesis+++GO:0035754///B cell chemotaxis+++GO:0006629///lipid metabolic process+++GO:0016125///sterol metabolic process+++GO:0008202///steroid metabolic process+++GO:0033147///negative regulation of intracellular estrogen receptor signaling…
2048	'EPHB2'	mRNA	0.9	0.82	1.83	2.47	2.04	2.0	2.15	2.02	0.86	2.17	1.81	4.32	6.05	5.01	4.85	5.185	4.93	1.99	-0.0690849429579383	1.36468910633738	1.29677362909269	0.999985148788827	8.10023054691136E-7	9.78832607999085E-8	04360///Axon guidance				GO:0098794///postsynapse+++GO:0098978///glutamatergic synapse+++GO:0005737///cytoplasm+++GO:0005576///extracellular region+++GO:0043005///neuron projection+++GO:0030424///axon+++GO:0042995///cell projection+++GO:0043025///neuronal cell body+++GO:0099055///integral component of postsynaptic membrane+++GO:0016020///membrane+++GO:0005634///nucleus+++GO:0005886///plasma membrane+++GO:0005887///integr…	GO:0044877///protein-containing complex binding+++GO:0042802///identical protein binding+++GO:0004888///transmembrane signaling receptor activity+++GO:0016740///transferase activity+++GO:0038023///signaling receptor activity+++GO:0005005///transmembrane-ephrin receptor activity+++GO:0016301///kinase activity+++GO:0001540///amyloid-beta binding+++GO:0004713///protein tyrosine kinase activity+++GO:…	GO:0099557///trans-synaptic signaling by trans-synaptic complex, modulating synaptic transmission+++GO:0007612///learning+++GO:0050878///regulation of body fluid levels+++GO:1903078///positive regulation of protein localization to plasma membrane+++GO:0070374///positive regulation of ERK1 and ERK2 cascade+++GO:0007413///axonal fasciculation+++GO:0048170///positive regulation of long-term neuronal…
23042	'PDXDC1'	mRNA	10.88	10.82	26.89	28.28	28.36	26.8	27.585	27.58	10.85	26.3	23.96	63.25	69.21	69.7	64.9	66.23	67.3	25.13	0.0022670718418049	1.43120291393251	1.43548737480399	0.999985148788827	8.10016188906198E-26	3.17181195506461E-31		H00542///Polycystic kidney disease+++H01728///Potter syndrome		R11559///protein N-terminal asparagine amidohydrolase L-Asparaginyl-protein + H2O <=> L-Aspartyl-protein + Ammonia	GO:0005783///endoplasmic reticulum+++GO:0043231///intracellular membrane-bounded organelle+++GO:0005794///Golgi apparatus	GO:0008117///sphinganine-1-phosphate aldolase activity+++GO:0045296///cadherin binding+++GO:0016831///carboxy-lyase activity+++GO:0003824///catalytic activity+++GO:0016829///lyase activity+++GO:0030170///pyridoxal phosphate binding	GO:0001667///ameboidal-type cell migration+++GO:0019752///carboxylic acid metabolic process+++GO:0006665///sphingolipid metabolic process+++GO:0030149///sphingolipid catabolic process
55536	'CDCA7L'	mRNA	10.75	11.62	7.24	6.62	7.52	7.4	6.93	7.46	11.185	25.98	25.73	17.03	16.21	18.49	17.91	16.62	18.2	25.855	0.133678335317168	-0.632269211257439	-0.496292126867107	0.999985148788827	8.096945066095E-4	0.0042410628072131	05016///Huntington's disease	H01282///Spermatogenic failure+++H00564///Primary ciliary dyskinesia			GO:0001650///fibrillar center+++GO:0005634///nucleus+++GO:0016020///membrane+++GO:0005737///cytoplasm+++GO:0005730///nucleolus+++GO:0016021///integral component of membrane+++GO:0005829///cytosol	GO:0005515///protein binding	GO:0008284///positive regulation of cell proliferation+++GO:0006355///regulation of transcription, DNA-templated+++GO:0051301///cell division
5364	'PLXNB1'	mRNA	2.91	3.21	5.04	4.49	5.18	4.76	4.765	4.97	3.06	7.03	7.11	11.86	10.98	12.74	11.52	11.42	12.13	7.07	0.0680760009079334	0.698788937312741	0.769117532016363	0.999985148788827	8.09101895503138E-5	5.65780045987482E-7	04360///Axon guidance				GO:0016021///integral component of membrane+++GO:0005886///plasma membrane+++GO:0005576///extracellular region+++GO:0005887///integral component of plasma membrane+++GO:0016020///membrane+++GO:0002116///semaphorin receptor complex	GO:0005096///GTPase activator activity+++GO:0004888///transmembrane signaling receptor activity+++GO:0038023///signaling receptor activity+++GO:0017154///semaphorin receptor activity+++GO:0032794///GTPase activating protein binding+++GO:0030215///semaphorin receptor binding+++GO:0005515///protein binding	GO:1900220///semaphorin-plexin signaling pathway involved in bone trabecula morphogenesis+++GO:0048812///neuron projection morphogenesis+++GO:0043087///regulation of GTPase activity+++GO:0050772///positive regulation of axonogenesis+++GO:0043547///positive regulation of GTPase activity+++GO:0016477///cell migration+++GO:0008360///regulation of cell shape+++GO:0033689///negative regulation of oste…
22809	'ATF5'	mRNA	76.19	96.56	25.59	22.5	29.58	24.49	24.045	27.035	86.375	184.17	213.79	60.19	55.07	72.7	59.3	57.63	66.0	198.98	0.190855163016961	-1.78548868149173	-1.59230531365463	0.999985148788827	8.08083421495117E-31	8.35712827936898E-27	03013///RNA transport	H01177///Infantile bilateral striatal necrosis (IBSN)	M00427///Nuclear pore complex		GO:0005813///centrosome+++GO:0005829///cytosol+++GO:0005856///cytoskeleton+++GO:0005634///nucleus+++GO:0005667///transcription factor complex+++GO:0005654///nucleoplasm+++GO:0005815///microtubule organizing center+++GO:0005737///cytoplasm	GO:0003682///chromatin binding+++GO:0003714///transcription corepressor activity+++GO:0000981///DNA-binding transcription factor activity, RNA polymerase II-specific+++GO:0044212///transcription regulatory region DNA binding+++GO:0003700///DNA-binding transcription factor activity+++GO:0019900///kinase binding+++GO:0043565///sequence-specific DNA binding+++GO:0000977///RNA polymerase II regulator…	GO:0010468///regulation of gene expression+++GO:0046605///regulation of centrosome cycle+++GO:0045892///negative regulation of transcription, DNA-templated+++GO:0045893///positive regulation of transcription, DNA-templated+++GO:0021891///olfactory bulb interneuron development+++GO:1902750///negative regulation of cell cycle G2/M phase transition+++GO:0021930///cerebellar granule cell precursor pr…
3880	'KRT19'	mRNA	35.11	34.69	95.79	97.54	85.63	87.65	96.665	86.64	34.9	84.88	76.8	225.31	238.72	210.45	212.2	232.015	211.325	80.84	-0.136233629424469	1.52207476965389	1.38783884772102	0.999985148788827	8.08083421495117E-31	2.18513096268869E-31	04915///Estrogen signaling pathway	H00723///Non-epidermolytic palmoplantar keratoderma (NEPPK)+++H01673///Palmoplantar keratoderma+++H00724///White sponge nevus+++H00691///Bullous congenital ichthyosiform erythroderma (BCIE)+++H00684///Pachyonychia congenita+++H00738///Ichthyosis with confetti+++H00796///Dermatopathia pigmentosa reticularis+++H00726///Meesmann corneal dystrophy+++H00667///Woolly hair+++H00722///Epidermolytic palmo…			GO:0071944///cell periphery+++GO:0005886///plasma membrane+++GO:0042383///sarcolemma+++GO:0016010///dystrophin-associated glycoprotein complex+++GO:0070062///extracellular exosome+++GO:0016327///apicolateral plasma membrane+++GO:0043034///costamere+++GO:0005882///intermediate filament+++GO:0030018///Z disc+++GO:0005829///cytosol+++GO:1990357///terminal web	GO:0005200///structural constituent of cytoskeleton+++GO:0005198///structural molecule activity+++GO:0005515///protein binding+++GO:0044877///protein-containing complex binding+++GO:0008307///structural constituent of muscle	GO:0070268///cornification+++GO:0031424///keratinization+++GO:0060706///cell differentiation involved in embryonic placenta development+++GO:0043627///response to estrogen+++GO:0016032///viral process+++GO:0007219///Notch signaling pathway+++GO:0045214///sarcomere organization
1786	'DNMT1'	mRNA	24.27	22.48	12.43	14.25	12.4	12.45	13.34	12.425	23.375	58.67	49.78	29.24	34.87	30.47	30.15	32.055	30.31	54.225	-0.0828447390414245	-0.752299576728001	-0.833444620073638	0.999985148788827	8.05108582005739E-7	3.45809431128305E-11	01100///Metabolic pathways+++05206///MicroRNAs in cancer+++00270///Cysteine and methionine metabolism	H00265///Hereditary sensory and autonomic neuropathy (HSAN)	M00035///Methionine degradation	R04858///S-adenosyl-L-methionine:DNA (cytosine-5-)-methyltransferase S-Adenosyl-L-methionine + DNA cytosine <=> S-Adenosyl-L-homocysteine + DNA 5-methylcytosine	GO:0005657///replication fork+++GO:0005634///nucleus+++GO:0005654///nucleoplasm+++GO:0000792///heterochromatin+++GO:0005721///pericentric heterochromatin	GO:0008327///methyl-CpG binding+++GO:0000981///DNA-binding transcription factor activity, RNA polymerase II-specific+++GO:0008168///methyltransferase activity+++GO:0003886///DNA (cytosine-5-)-methyltransferase activity+++GO:0046872///metal ion binding+++GO:0003677///DNA binding+++GO:0003682///chromatin binding+++GO:0009008///DNA-methyltransferase activity+++GO:0008270///zinc ion binding+++GO:0005…	GO:1905460///negative regulation of vascular associated smooth muscle cell apoptotic process+++GO:0010424///DNA methylation on cytosine within a CG sequence+++GO:0016458///gene silencing+++GO:0042127///regulation of cell proliferation+++GO:0006325///chromatin organization+++GO:0045892///negative regulation of transcription, DNA-templated+++GO:0071230///cellular response to amino acid stimulus+++G…
94239	'H2AFV'	mRNA	47.9	43.42	29.88	33.25	28.68	31.88	31.565	30.28	45.66	115.78	96.14	70.28	81.38	70.5	77.18	75.83	73.84	105.96	-0.0071777978198822	-0.533002706722182	-0.538263342413559	0.999985148788827	8.028099439358E-4	1.238828982667E-4	04217///Necroptosis+++05322///Systemic lupus erythematosus+++05034///Alcoholism				GO:0000790///nuclear chromatin+++GO:0070062///extracellular exosome+++GO:0005694///chromosome+++GO:0005634///nucleus+++GO:0000786///nucleosome	GO:0003677///DNA binding+++GO:0003674///molecular_function+++GO:0046982///protein heterodimerization activity	GO:0008150///biological_process+++GO:0006325///chromatin organization
114899	'C1QTNF3'	mRNA	4.19	4.26	1.32	1.13	1.0	0.94	1.225	0.97	4.225	10.13	9.44	3.09	2.77	2.46	2.28	2.93	2.37	9.785	-0.32258188934267	-1.73817885677685	-2.05870873166266	0.999985148788827	8.000262058319631E-15	5.050642745170439E-22	00040///Pentose and glucuronate interconversions+++04146///Peroxisome+++01110///Biosynthesis of secondary metabolites+++00860///Porphyrin and chlorophyll metabolism+++04142///Lysosome+++04137///Mitophagy - animal+++00531///Glycosaminoglycan degradation+++00944///Flavone and flavonol biosynthesis+++04140///Autophagy - animal+++00983///Drug metabolism - other enzymes+++00120///Primary bile acid bio…	H02099///Alpha-methylacyl-CoA racemase deficiency+++H00132///Mucopolysaccharidosis type VII (MPS7)+++H00421///Mucopolysaccharidosis (MPS)+++H00407///Peroxisomal beta-oxidation enzyme deficiency+++H00628///Congenital bile acid synthesis defect (CBAS)	M00014///Glucuronate pathway (uronate pathway)+++M00077///Chondroitin sulfate degradation+++M00104///Bile acid biosynthesis, cholesterol => cholate/chenodeoxycholate+++M00076///Dermatan sulfate degradation+++M00129///Ascorbate biosynthesis, animals, glucose-1P => ascorbate+++M00078///Heparan sulfate degradation	R07818///G13040 + H2O <=> G09660 + D-Glucuronate+++R08739///3alpha,7alpha-dihydroxy-5beta-cholestanoyl-CoA 25-epimerase (25R)-3alpha,7alpha-Dihydroxy-5beta-cholestanoyl-CoA <=> (25S)-3alpha,7alpha-Dihydroxy-5beta-cholestanoyl-CoA+++R08127///beta-D-glucuronoside glucuronosohydrolase Luteolin 7-O-[beta-D-glucuronosyl-(1->2)-beta-D-glucuronide]-4'-O-beta-D-glucuronide + H2O <=> Luteolin 7-O-[beta-D-…	GO:0070062///extracellular exosome+++GO:0005581///collagen trimer+++GO:0016020///membrane+++GO:0005576///extracellular region+++GO:0005623///cell	GO:0003674///molecular_function+++GO:0005515///protein binding	GO:0070206///protein trimerization+++GO:1900165///negative regulation of interleukin-6 secretion+++GO:1901223///negative regulation of NIK/NF-kappaB signaling+++GO:0050728///negative regulation of inflammatory response+++GO:0010629///negative regulation of gene expression+++GO:0050715///positive regulation of cytokine secretion+++GO:0035356///cellular triglyceride homeostasis+++GO:0045721///negat…
4047	'LSS'	mRNA	46.7	51.32	31.15	27.75	31.59	26.57	29.45	29.08	49.01	112.89	113.63	73.27	67.91	77.64	64.33	70.59	70.985	113.26	-5.008281348932E-4	-0.790602823145984	-0.788828841339638	0.999985148788827	7.98979137478589E-8	5.53531096872192E-10	01130///Biosynthesis of antibiotics+++01110///Biosynthesis of secondary metabolites+++00100///Steroid biosynthesis+++01100///Metabolic pathways	H01202///Cataract	M00101///Cholesterol biosynthesis, squalene 2,3-epoxide => cholesterol	R03199///(S)-2,3-Epoxysqualene mutase (cyclizing, lanosterol-forming) (S)-2,3-Epoxysqualene <=> Lanosterol	GO:0005811///lipid droplet+++GO:0005789///endoplasmic reticulum membrane+++GO:0016020///membrane	GO:0000250///lanosterol synthase activity	GO:0006694///steroid biosynthetic process+++GO:0031647///regulation of protein stability+++GO:0045540///regulation of cholesterol biosynthetic process+++GO:0006695///cholesterol biosynthetic process
4499	'MT1M'	mRNA	11.32	14.62	2.08	0.83	1.0	0.83	1.455	0.915	12.97	27.37	32.36	4.89	2.03	2.47	2.02	3.46	2.245	29.865	-0.620169720594327	-3.13110137100752	-3.75029665845489	0.999985148788827	7.91894379347679E-10	4.97301872742652E-13	04978///Mineral absorption+++04212///Longevity regulating pathway - worm				GO:0005634///nucleus+++GO:0005737///cytoplasm+++GO:0048471///perinuclear region of cytoplasm	GO:0046872///metal ion binding+++GO:0008270///zinc ion binding	GO:0006882///cellular zinc ion homeostasis+++GO:0071276///cellular response to cadmium ion+++GO:0071280///cellular response to copper ion+++GO:0045926///negative regulation of growth+++GO:0071294///cellular response to zinc ion+++GO:0010273///detoxification of copper ion
8549	'LGR5'	mRNA	0.46	0.4	3.31	3.4	3.5	3.3	3.355	3.4	0.43	1.11	0.9	7.77	8.33	8.6	7.99	8.05	8.295	1.005	0.032274447387215	3.01733604966733	3.05138711453895	0.999985148788827	7.893386047919499E-35	6.82512153391869E-39					GO:0005886///plasma membrane+++GO:0005794///Golgi apparatus+++GO:0032588///trans-Golgi network membrane+++GO:0005887///integral component of plasma membrane+++GO:0016021///integral component of membrane+++GO:0016020///membrane	GO:0005515///protein binding+++GO:0016500///protein-hormone receptor activity+++GO:0004888///transmembrane signaling receptor activity+++GO:0008528///G protein-coupled peptide receptor activity+++GO:0004930///G protein-coupled receptor activity	GO:0042127///regulation of cell proliferation+++GO:0007165///signal transduction+++GO:0048839///inner ear development+++GO:0007186///G protein-coupled receptor signaling pathway+++GO:0090263///positive regulation of canonical Wnt signaling pathway+++GO:0009994///oocyte differentiation+++GO:0007190///activation of adenylate cyclase activity+++GO:2001013///epithelial cell proliferation involved in …
54970	'TTC12'	mRNA	0.21	0.36	4.04	3.99	4.36	3.85	4.015	4.105	0.285	0.52	0.81	9.51	9.76	10.71	9.32	9.635	10.015	0.665	0.0564163702460336	3.85180470447582	3.91074997477546	0.999985148788827	7.858807432302E-29	1.9412069363866401E-31	04137///Mitophagy - animal+++04140///Autophagy - animal				GO:0005813///centrosome	GO:0005515///protein binding
23397	'NCAPH'	mRNA	5.63	5.13	1.55	2.38	1.53	1.8	1.965	1.665	5.38	13.62	11.36	3.65	5.82	3.76	4.36	4.735	4.06	12.49	-0.269438614115323	-1.37055260549945	-1.63827125966126	0.999985148788827	7.847776602066191E-9	6.74225191851645E-16	04111///Cell cycle - yeast				GO:0000799///nuclear condensin complex+++GO:0000796///condensin complex+++GO:0016020///membrane+++GO:0005694///chromosome+++GO:0005737///cytoplasm+++GO:0005634///nucleus+++GO:0005829///cytosol	GO:0005515///protein binding+++GO:0044547///DNA topoisomerase binding+++GO:0072587///DNA topoisomerase (ATP-hydrolyzing) activator activity+++GO:0003682///chromatin binding	GO:0007076///mitotic chromosome condensation+++GO:0010032///meiotic chromosome condensation+++GO:0007049///cell cycle+++GO:2000373///positive regulation of DNA topoisomerase (ATP-hydrolyzing) activity+++GO:0051309///female meiosis chromosome separation+++GO:0051301///cell division+++GO:0030261///chromosome condensation+++GO:0045132///meiotic chromosome segregation+++GO:0007143///female meiotic nu…
3280	'HES1'	mRNA	6.63	8.05	26.69	24.21	21.54	25.21	25.45	23.375	7.34	16.02	17.82	62.77	59.26	52.93	61.04	61.015	56.985	16.92	-0.102122689559755	1.84891119438258	1.74933698702894	0.999985148788827	7.842570229172511E-25	2.8473347079037202E-24	04950///Maturity onset diabetes of the young+++05224///Breast cancer+++05165///Human papillomavirus infection+++04330///Notch signaling pathway+++03460///Fanconi anemia pathway+++05200///Pathways in cancer				GO:0005654///nucleoplasm+++GO:0005737///cytoplasm+++GO:0005634///nucleus	GO:0003700///DNA-binding transcription factor activity+++GO:0001078///proximal promoter DNA-binding transcription repressor activity, RNA polymerase II-specific+++GO:0000981///DNA-binding transcription factor activity, RNA polymerase II-specific+++GO:0003677///DNA binding+++GO:0042803///protein homodimerization activity+++GO:0071820///N-box binding+++GO:0051087///chaperone binding+++GO:0008134///…	GO:0031016///pancreas development+++GO:2000974///negative regulation of pro-B cell differentiation+++GO:0007224///smoothened signaling pathway+++GO:0048711///positive regulation of astrocyte differentiation+++GO:0030901///midbrain development+++GO:0042102///positive regulation of T cell proliferation+++GO:0065003///protein-containing complex assembly+++GO:0061309///cardiac neural crest cell devel…
6422	'SFRP1'	mRNA	39.85	32.36	20.11	24.89	21.14	20.19	22.5	20.665	36.105	96.32	71.65	47.3	60.92	51.95	48.89	54.11	50.42	83.985	-0.10292834531596	-0.626677147978363	-0.728257198380242	0.999985148788827	7.840689653143E-4	7.76792922039469E-7	04310///Wnt signaling pathway				GO:0062023///collagen-containing extracellular matrix+++GO:0005829///cytosol+++GO:0009986///cell surface+++GO:0005622///intracellular+++GO:0070062///extracellular exosome+++GO:0005886///plasma membrane+++GO:0005615///extracellular space+++GO:0005576///extracellular region	GO:0005109///frizzled binding+++GO:0008144///drug binding+++GO:0005515///protein binding+++GO:0008201///heparin binding+++GO:0042802///identical protein binding+++GO:0004197///cysteine-type endopeptidase activity+++GO:0017147///Wnt-protein binding	GO:1902043///positive regulation of extrinsic apoptotic signaling pathway via death domain receptors+++GO:0006508///proteolysis+++GO:0060071///Wnt signaling pathway, planar cell polarity pathway+++GO:0071391///cellular response to estrogen stimulus+++GO:0045880///positive regulation of smoothened signaling pathway+++GO:0090179///planar cell polarity pathway involved in neural tube closure+++GO:00…
57758	'SCUBE2'	mRNA	0.62	0.68	1.4	1.31	1.66	1.34	1.355	1.5	0.65	1.5	1.5	3.28	3.2	4.09	3.24	3.24	3.665	1.5	0.194121117804328	1.09910286144178	1.29530355001016	0.999985148788827	7.817833177836E-4	1.04141199741388E-5	04137///Mitophagy - animal+++04140///Autophagy - animal	H00590///Congenital muscular dystrophies (CMD/MDC)+++H00701///Congenital fiber type disproportion (CFTD)+++H01310///Multi-minicore disease (MmD)			GO:0005576///extracellular region+++GO:0005615///extracellular space+++GO:0009986///cell surface	GO:0008289///lipid binding+++GO:0005509///calcium ion binding	GO:0007275///multicellular organism development
57650	'CIP2A'	mRNA	5.92	4.32	2.54	3.11	2.55	2.58	2.825	2.565	5.12	14.31	9.57	5.97	7.61	6.26	6.25	6.79	6.255	11.94	-0.0861474770544516	-0.813587718765943	-0.898478089221185	0.999985148788827	7.802871165175E-4	1.62300473421251E-5					GO:0005737///cytoplasm+++GO:0005829///cytosol+++GO:0005886///plasma membrane+++GO:0016021///integral component of membrane+++GO:0016020///membrane	GO:0042803///protein homodimerization activity+++GO:0045296///cadherin binding+++GO:0005515///protein binding	GO:2000179///positive regulation of neural precursor cell proliferation+++GO:0007283///spermatogenesis
4015	'LOX'	mRNA	428.83	392.6	661.14	675.84	665.96	670.6	668.49	668.28	410.715	1036.61	869.25	1555.04	1654.02	1636.7	1623.61	1604.53	1630.155	952.93	0.0182239994577208	0.762896739097409	0.783040940475855	0.999985148788827	7.79040867954198E-9	9.44484141754123E-12		H00801///Familial thoracic aortic aneurysm and dissection (TAAD)			GO:0005615///extracellular space+++GO:0031012///extracellular matrix+++GO:0005634///nucleus+++GO:0005581///collagen trimer+++GO:0005576///extracellular region	GO:0004720///protein-lysine 6-oxidase activity+++GO:0016491///oxidoreductase activity+++GO:0005515///protein binding+++GO:0046872///metal ion binding+++GO:0016641///oxidoreductase activity, acting on the CH-NH2 group of donors, oxygen as acceptor+++GO:0005507///copper ion binding	GO:0048251///elastic fiber assembly+++GO:0006464///cellular protein modification process+++GO:0042060///wound healing+++GO:0030324///lung development+++GO:0001568///blood vessel development+++GO:0030199///collagen fibril organization+++GO:0009725///response to hormone+++GO:0048545///response to steroid hormone+++GO:0018057///peptidyl-lysine oxidation+++GO:0007507///heart development+++GO:0055114/…
2069	'EREG'	mRNA	0.18	0.18	0.64	0.8	0.46	0.43	0.72	0.445	0.18	0.43	0.4	1.5	1.95	1.13	1.05	1.725	1.09	0.415	-0.667158423575859	2.0504674364469	1.38501850990035	0.999985148788827	7.78769291704699E-6	0.0129018110701291	05210///Colorectal cancer+++04012///ErbB signaling pathway+++04151///PI3K-Akt signaling pathway+++04010///MAPK signaling pathway	H00020///Colorectal cancer			GO:0005886///plasma membrane+++GO:0016021///integral component of membrane+++GO:0005615///extracellular space+++GO:0016020///membrane+++GO:0005576///extracellular region+++GO:0005887///integral component of plasma membrane	GO:0005515///protein binding+++GO:0005088///Ras guanyl-nucleotide exchange factor activity+++GO:0008083///growth factor activity+++GO:0004713///protein tyrosine kinase activity+++GO:0005154///epidermal growth factor receptor binding+++GO:0046934///phosphatidylinositol-4,5-bisphosphate 3-kinase activity	GO:0008285///negative regulation of cell proliferation+++GO:0000165///MAPK cascade+++GO:0001550///ovarian cumulus expansion+++GO:0008284///positive regulation of cell proliferation+++GO:0038128///ERBB2 signaling pathway+++GO:0045410///positive regulation of interleukin-6 biosynthetic process+++GO:0043434///response to peptide hormone+++GO:0046854///phosphatidylinositol phosphorylation+++GO:003015…
2331	'FMOD'	mRNA	1.87	2.48	16.92	12.48	15.65	15.1	14.7	15.375	2.175	4.52	5.48	39.79	30.55	38.47	36.56	35.17	37.515	5.0	0.0833483851708628	2.81944235693312	2.90623107642949	0.999985148788827	7.77841645189979E-44	4.22023789828613E-70	04140///Autophagy - animal+++04137///Mitophagy - animal				GO:0062023///collagen-containing extracellular matrix+++GO:0005576///extracellular region+++GO:0005615///extracellular space+++GO:0005796///Golgi lumen+++GO:0043202///lysosomal lumen+++GO:0031012///extracellular matrix	GO:0030021///extracellular matrix structural constituent conferring compression resistance	GO:0042340///keratan sulfate catabolic process+++GO:0030199///collagen fibril organization+++GO:0007181///transforming growth factor beta receptor complex assembly+++GO:0018146///keratan sulfate biosynthetic process
5139	'PDE3A'	mRNA	0.55	0.32	2.0	2.42	2.04	2.42	2.21	2.23	0.435	1.32	0.71	4.71	5.93	5.02	5.86	5.32	5.44	1.015	0.0405647706412865	2.40362171554517	2.44520305920949	0.999985148788827	7.777046323645831E-21	1.79312076881403E-24	05032///Morphine addiction+++04022///cGMP-PKG signaling pathway+++00230///Purine metabolism+++04024///cAMP signaling pathway+++04924///Renin secretion	H00482///Brachydactyly		R00191///adenosine 3',5'-phosphate 5'-nucleotidohydrolase 3',5'-Cyclic AMP + H2O <=> AMP+++R01234///Guanosine 3',5'-cyclic phosphate 5'-nucleotidohydrolase 3',5'-Cyclic GMP + H2O <=> GMP	GO:0005829///cytosol+++GO:0016021///integral component of membrane+++GO:0016020///membrane	GO:0008081///phosphoric diester hydrolase activity+++GO:0047555///3',5'-cyclic-GMP phosphodiesterase activity+++GO:0004115///3',5'-cyclic-AMP phosphodiesterase activity+++GO:0046872///metal ion binding+++GO:0016787///hydrolase activity+++GO:0004119///cGMP-inhibited cyclic-nucleotide phosphodiesterase activity+++GO:0005515///protein binding+++GO:0004114///3',5'-cyclic-nucleotide phosphodiesterase …	GO:0006629///lipid metabolic process+++GO:0043117///positive regulation of vascular permeability+++GO:0042493///response to drug+++GO:0040020///regulation of meiotic nuclear division+++GO:0043116///negative regulation of vascular permeability+++GO:0019934///cGMP-mediated signaling+++GO:0071560///cellular response to transforming growth factor beta stimulus+++GO:0060282///positive regulation of oo…
10460	'TACC3'	mRNA	16.74	17.87	6.51	7.66	5.77	7.23	7.085	6.5	17.305	40.47	39.58	15.32	18.75	14.19	17.51	17.035	15.85	40.025	-0.0970862994491425	-1.2381370824349	-1.33308235518926	0.999985148788827	7.76573009672115E-14	2.0038125499958E-17	03013///RNA transport				GO:0005737///cytoplasm+++GO:0072686///mitotic spindle+++GO:0005819///spindle+++GO:0005815///microtubule organizing center+++GO:0000922///spindle pole+++GO:0005829///cytosol+++GO:0005856///cytoskeleton	GO:0005515///protein binding	GO:0007052///mitotic spindle organization+++GO:0021987///cerebral cortex development+++GO:0051301///cell division+++GO:0007049///cell cycle+++GO:0007091///metaphase/anaphase transition of mitotic cell cycle+++GO:0008283///cell proliferation+++GO:0000226///microtubule cytoskeleton organization+++GO:1902850///microtubule cytoskeleton organization involved in mitosis+++GO:0060236///regulation of mit…
100533496	'TVP23C-CDRT4'	mRNA	1.83	1.52	3.12	3.76	2.99	3.37	3.44	3.18	1.675	4.43	3.36	7.33	9.2	7.34	8.15	8.265	7.745	3.895	-0.0934395510352184	1.09198334104069	1.00005166177013	0.999985148788827	7.74764644998747E-5	1.318735761095E-4	04137///Mitophagy - animal+++04140///Autophagy - animal				GO:0016021///integral component of membrane+++GO:0016020///membrane		GO:0009306///protein secretion+++GO:0016192///vesicle-mediated transport
51279	'C1RL'	mRNA	13.62	14.34	22.63	20.86	25.43	23.5	21.745	24.465	13.98	32.92	31.75	53.22	51.05	62.51	56.9	52.135	59.705	32.335	0.193039245963497	0.700998872633367	0.896257652103478	0.999985148788827	7.74660467201058E-6	1.7109742065907098E-11					GO:0005615///extracellular space+++GO:0005576///extracellular region+++GO:0070062///extracellular exosome	GO:0008233///peptidase activity+++GO:0008236///serine-type peptidase activity+++GO:0016787///hydrolase activity+++GO:0004252///serine-type endopeptidase activity	GO:0045087///innate immune response+++GO:0006508///proteolysis+++GO:0006958///complement activation, classical pathway+++GO:0031638///zymogen activation+++GO:0002376///immune system process
116154	'PHACTR3'	mRNA	2.47	2.51	0.37	0.39	0.23	0.44	0.38	0.335	2.49	5.96	5.56	0.86	0.94	0.56	1.07	0.9	0.815	5.76	-0.2287876741496	-2.55058304732881	-2.77444631277975	0.999985148788827	7.74175349140614E-12	6.50861199805887E-13					GO:0005654///nucleoplasm+++GO:0005634///nucleus+++GO:0016363///nuclear matrix	GO:0003779///actin binding+++GO:0004864///protein phosphatase inhibitor activity+++GO:0008157///protein phosphatase 1 binding+++GO:0019888///protein phosphatase regulator activity	GO:0032515///negative regulation of phosphoprotein phosphatase activity+++GO:0043666///regulation of phosphoprotein phosphatase activity
102724985	'LOC102724985'	mRNA	24.44	21.09	15.73	15.44	12.73	15.8	15.585	14.265	22.765	59.08	46.69	36.99	37.8	31.29	38.26	37.395	34.775	52.885	-0.0632760478350704	-0.648579073449169	-0.709673354571635	0.999985148788827	7.73451307046846E-5	1.62300473421251E-5		H00542///Polycystic kidney disease+++H01728///Potter syndrome		R11559///protein N-terminal asparagine amidohydrolase L-Asparaginyl-protein + H2O <=> L-Aspartyl-protein + Ammonia	GO:0000139///Golgi membrane+++GO:0016021///integral component of membrane+++GO:0005886///plasma membrane+++GO:0070062///extracellular exosome+++GO:0005794///Golgi apparatus+++GO:0005634///nucleus+++GO:0009986///cell surface+++GO:0016328///lateral plasma membrane+++GO:0005654///nucleoplasm+++GO:0005929///cilium+++GO:0002133///polycystin complex+++GO:0016323///basolateral plasma membrane+++GO:00315…	GO:0019901///protein kinase binding+++GO:0019904///protein domain specific binding+++GO:0030246///carbohydrate binding+++GO:0001181///RNA polymerase I general transcription initiation factor activity+++GO:0005262///calcium channel activity+++GO:0001042///RNA polymerase I core binding+++GO:0045296///cadherin binding+++GO:0008418///protein-N-terminal asparagine amidohydrolase activity+++GO:0030170/…	GO:0042254///ribosome biogenesis+++GO:0008344///adult locomotory behavior+++GO:0030010///establishment of cell polarity+++GO:0008283///cell proliferation+++GO:0006361///transcription initiation from RNA polymerase I promoter+++GO:0072177///mesonephric duct development+++GO:0007507///heart development+++GO:0021510///spinal cord development+++GO:0030155///regulation of cell adhesion+++GO:0006611///…
84321	'THOC3'	mRNA	27.36	26.87	8.72	8.6	7.1	8.1	8.66	7.6	27.115	66.14	59.49	20.51	21.04	17.46	19.61	20.775	18.535	62.815	-0.166807121676569	-1.59413121935218	-1.7587035109584	0.999985148788827	7.73263865099768E-23	2.84307046804478E-30	03040///Spliceosome+++03013///RNA transport		M00406///TREX complex		GO:0016021///integral component of membrane+++GO:0000445///THO complex part of transcription export complex+++GO:0016020///membrane+++GO:0000346///transcription export complex+++GO:0005634///nucleus+++GO:0000784///nuclear chromosome, telomeric region+++GO:0005654///nucleoplasm+++GO:0016607///nuclear speck	GO:0003723///RNA binding	GO:0006406///mRNA export from nucleus+++GO:0046784///viral mRNA export from host cell nucleus+++GO:0008380///RNA splicing+++GO:0031124///mRNA 3'-end processing+++GO:0051028///mRNA transport+++GO:0006397///mRNA processing+++GO:0006405///RNA export from nucleus
389432	'SAMD5'	mRNA	0.09	0.11	0.42	0.39	0.38	0.44	0.405	0.41	0.1	0.22	0.25	0.99	0.95	0.94	1.08	0.97	1.01	0.235	0.0451571875366267	2.06647651332478	2.1140673166674	0.999985148788827	7.72993452837546E-5	1.90237639471505E-5	04137///Mitophagy - animal+++04140///Autophagy - animal				GO:0016021///integral component of membrane+++GO:0016020///membrane	GO:0031435///mitogen-activated protein kinase kinase kinase binding	GO:0043507///positive regulation of JUN kinase activity+++GO:1901224///positive regulation of NIK/NF-kappaB signaling
149111	'CNIH3'	mRNA	7.59	7.99	1.46	1.79	1.17	1.2	1.625	1.185	7.79	18.34	17.68	3.44	4.38	2.88	2.9	3.91	2.89	18.01	-0.427824447780853	-2.18481696242035	-2.61071490990488	0.999985148788827	7.72429570121703E-22	1.36223407548661E-32					GO:0005789///endoplasmic reticulum membrane+++GO:0016021///integral component of membrane+++GO:0012507///ER to Golgi transport vesicle membrane+++GO:0032281///AMPA glutamate receptor complex+++GO:0016020///membrane+++GO:0000139///Golgi membrane+++GO:0005886///plasma membrane+++GO:0045211///postsynaptic membrane+++GO:0030054///cell junction+++GO:0043198///dendritic shaft+++GO:0033116///endoplasmic…	GO:0016247///channel regulator activity	GO:0006888///ER to Golgi vesicle-mediated transport+++GO:0016192///vesicle-mediated transport+++GO:2000311///regulation of AMPA receptor activity+++GO:0048208///COPII vesicle coating+++GO:0042391///regulation of membrane potential+++GO:0035249///synaptic transmission, glutamatergic
56267	'KYAT3'	mRNA	10.49	10.64	22.34	20.92	20.18	20.43	21.63	20.305	10.565	25.35	23.56	52.53	51.19	49.6	49.47	51.86	49.535	24.455	-0.0734199450661524	1.10664302583177	1.03540645960414	0.999985148788827	7.71579334308487E-12	1.6407448392879599E-12	00450///Selenocompound metabolism+++05204///Chemical carcinogenesis+++00380///Tryptophan metabolism+++01100///Metabolic pathways			R09366///Se-methyl-L-selenocysteine methaneselenol-lyase (deaminating; pyruvate-forming) Se-Methyl-L-selenocysteine + H2O <=> Pyruvate + Ammonia + Methaneselenol+++R04171///3-Hydroxy-L-kynurenine:2-oxoglutarate aminotransferase 3-Hydroxy-L-kynurenine + 2-Oxoglutarate <=> 4-(2-Amino-3-hydroxyphenyl)-2,4-dioxobutanoate + L-Glutamate+++R09373///L-methionine:methylselenopyruvate aminotransferase Se-M…	GO:0000139///Golgi membrane+++GO:0005634///nucleus+++GO:0005829///cytosol+++GO:0048471///perinuclear region of cytoplasm+++GO:0005737///cytoplasm	GO:0003723///RNA binding+++GO:0003824///catalytic activity+++GO:0036137///kynurenine aminotransferase activity+++GO:0047804///cysteine-S-conjugate beta-lyase activity+++GO:0016829///lyase activity+++GO:0030170///pyridoxal phosphate binding+++GO:0016212///kynurenine-oxoglutarate transaminase activity+++GO:0042803///protein homodimerization activity+++GO:0016740///transferase activity+++GO:0047315/…	GO:0009058///biosynthetic process+++GO:0070189///kynurenine metabolic process+++GO:0097052///L-kynurenine metabolic process+++GO:0006103///2-oxoglutarate metabolic process+++GO:0006520///cellular amino acid metabolic process
115749	'C12orf56'	mRNA	0.58	0.47	0.1	0.09	0.12	0.07	0.095	0.095	0.525	1.39	1.03	0.23	0.23	0.29	0.17	0.23	0.23	1.21	0.124372786996635	-2.756020461688	-2.63134065425072	0.999985148788827	7.681810939324E-4	7.03387072153E-4		H00513///Transient neonatal diabetes mellitus (TNDM)+++H01852///Postaxial polydactyly+++H00480///Non-syndromic X-linked mental retardation			GO:0005840///ribosome+++GO:0016324///apical plasma membrane+++GO:0005765///lysosomal membrane+++GO:0005768///endosome+++GO:0005737///cytoplasm+++GO:0033178///proton-transporting two-sector ATPase complex, catalytic domain+++GO:0032991///protein-containing complex+++GO:0005829///cytosol+++GO:0140007///KICSTOR complex	GO:0003723///RNA binding+++GO:0019843///rRNA binding+++GO:0003735///structural constituent of ribosome+++GO:0046961///proton-transporting ATPase activity, rotational mechanism	GO:0061462///protein localization to lysosome+++GO:0034198///cellular response to amino acid starvation+++GO:1904262///negative regulation of TORC1 signaling+++GO:0015991///ATP hydrolysis coupled proton transport+++GO:0042149///cellular response to glucose starvation+++GO:0006412///translation
339761	'CYP27C1'	mRNA	0.23	0.27	1.24	1.21	0.99	1.24	1.225	1.115	0.25	0.56	0.6	2.92	2.96	2.42	3.01	2.94	2.715	0.58	-0.124204839240985	2.36622373966972	2.2442160802117	0.999985148788827	7.676471380050439E-12	1.1485323951611001E-10	00830///Retinol metabolism				GO:0005575///cellular_component+++GO:0016020///membrane+++GO:0043231///intracellular membrane-bounded organelle	GO:0020037///heme binding+++GO:0004497///monooxygenase activity+++GO:0061898///all-trans retinoic acid 3,4-desaturase activity+++GO:0061896///all-trans retinol 3,4-desaturase activity+++GO:0061899///11-cis-retinal 3,4-desaturase activity+++GO:0061897///all-trans retinal 3,4-desaturase activity+++GO:0005502///11-cis retinal binding+++GO:0005503///all-trans retinal binding+++GO:0016705///oxidoreduc…	GO:0042573///retinoic acid metabolic process+++GO:0042572///retinol metabolic process+++GO:0042574///retinal metabolic process+++GO:0055114///oxidation-reduction process
3091	'HIF1A'	mRNA	150.97	125.31	231.21	253.01	252.28	261.97	242.11	257.125	138.14	364.93	277.45	543.83	619.21	620.02	634.26	581.52	627.14	321.19	0.105857746842374	0.865417180108438	0.973004971341141	0.999985148788827	7.65811105201099E-9	6.925752104438721E-14	04919///Thyroid hormone signaling pathway+++05231///Choline metabolism in cancer+++04212///Longevity regulating pathway - worm+++04137///Mitophagy - animal+++04140///Autophagy - animal+++04659///Th17 cell differentiation+++05167///Kaposi's sarcoma-associated herpesvirus infection+++05230///Central carbon metabolism in cancer+++05211///Renal cell carcinoma+++05205///Proteoglycans in cancer+++04066…	H01509///Tonsillar cancer			GO:0016607///nuclear speck+++GO:0016604///nuclear body+++GO:0090575///RNA polymerase II transcription factor complex+++GO:0005667///transcription factor complex+++GO:0032991///protein-containing complex+++GO:0005737///cytoplasm+++GO:0005654///nucleoplasm+++GO:0005829///cytosol+++GO:1904115///axon cytoplasm+++GO:0005634///nucleus+++GO:0031514///motile cilium	GO:0042826///histone deacetylase binding+++GO:0005515///protein binding+++GO:0035035///histone acetyltransferase binding+++GO:0046983///protein dimerization activity+++GO:0031625///ubiquitin protein ligase binding+++GO:0043565///sequence-specific DNA binding+++GO:0046982///protein heterodimerization activity+++GO:0019899///enzyme binding+++GO:0003677///DNA binding+++GO:0000981///DNA-binding trans…	GO:0046716///muscle cell cellular homeostasis+++GO:0010629///negative regulation of gene expression+++GO:0061419///positive regulation of transcription from RNA polymerase II promoter in response to hypoxia+++GO:0010508///positive regulation of autophagy+++GO:0019896///axonal transport of mitochondrion+++GO:0001755///neural crest cell migration+++GO:0002052///positive regulation of neuroblast pro…
54206	'ERRFI1'	mRNA	11.18	10.68	15.44	15.74	16.23	16.77	15.59	16.5	10.93	27.03	23.66	36.32	38.52	39.89	40.61	37.42	40.25	25.345	0.0994296346884983	0.568761262033712	0.670138142852877	0.999985148788827	7.597674652365E-4	2.97968822229252E-6	04140///Autophagy - animal+++04137///Mitophagy - animal				GO:0005829///cytosol+++GO:0005886///plasma membrane+++GO:0031234///extrinsic component of cytoplasmic side of plasma membrane+++GO:0016020///membrane+++GO:0005634///nucleus+++GO:0005737///cytoplasm	GO:0031267///small GTPase binding+++GO:0019901///protein kinase binding+++GO:0017124///SH3 domain binding+++GO:0005515///protein binding+++GO:0019900///kinase binding+++GO:0005096///GTPase activator activity	GO:0042059///negative regulation of epidermal growth factor receptor signaling pathway+++GO:0043589///skin morphogenesis+++GO:1903243///negative regulation of cardiac muscle hypertrophy in response to stress+++GO:0060428///lung epithelium development+++GO:0071549///cellular response to dexamethasone stimulus+++GO:0060426///lung vasculature development+++GO:0032966///negative regulation of collage…
4856	'NOV'	mRNA	16.6	15.76	52.15	50.81	57.71	52.44	51.48	55.075	16.18	40.12	34.89	122.67	124.34	141.83	126.96	123.505	134.395	37.505	0.117554689364236	1.72543469105173	1.84490632279806	0.999985148788827	7.55330688070048E-38	1.74746939693917E-49	04140///Autophagy - animal+++04137///Mitophagy - animal				GO:0043025///neuronal cell body+++GO:0031012///extracellular matrix+++GO:0005576///extracellular region+++GO:0005921///gap junction+++GO:0043231///intracellular membrane-bounded organelle+++GO:0030424///axon+++GO:0030425///dendrite+++GO:0005737///cytoplasm	GO:0005178///integrin binding+++GO:0008201///heparin binding+++GO:0008083///growth factor activity+++GO:0005520///insulin-like growth factor binding+++GO:0005112///Notch binding	GO:0035767///endothelial cell chemotaxis+++GO:0060392///negative regulation of SMAD protein signal transduction+++GO:0048659///smooth muscle cell proliferation+++GO:1901223///negative regulation of NIK/NF-kappaB signaling+++GO:0010468///regulation of gene expression+++GO:1990523///bone regeneration+++GO:0002062///chondrocyte differentiation+++GO:0014909///smooth muscle cell migration+++GO:0010832…
56105	'PCDHGA11'	mRNA	10.76	8.58	5.16	5.74	6.29	6.06	5.45	6.175	9.67	26.01	19.0	12.13	14.05	15.46	14.66	13.09	15.06	22.505	0.196023783653077	-0.756256913936619	-0.558680408299549	0.999985148788827	7.52286426148422E-5	0.0019923322409004					GO:0016020///membrane+++GO:0005887///integral component of plasma membrane+++GO:0016021///integral component of membrane+++GO:0005886///plasma membrane	GO:0005509///calcium ion binding	GO:0007155///cell adhesion+++GO:0007156///homophilic cell adhesion via plasma membrane adhesion molecules
605	'BCL7A'	mRNA	3.01	3.3	1.44	1.83	1.84	1.61	1.635	1.725	3.155	7.27	7.31	3.4	4.47	4.53	3.89	3.935	4.21	7.29	0.0921498780143822	-0.886182769396568	-0.792443005921873	0.999985148788827	7.503368388008E-4	9.174056334367E-4					GO:0005575///cellular_component	GO:0003674///molecular_function+++GO:0005515///protein binding	GO:0045892///negative regulation of transcription, DNA-templated
4885	'NPTX2'	mRNA	0.42	0.32	2.26	2.92	1.99	2.22	2.59	2.105	0.37	1.01	0.7	5.32	7.15	4.88	5.36	6.235	5.12	0.855	-0.282514517742864	2.86993764972238	2.58881893350561	0.999985148788827	7.491956458319389E-16	2.88031682103707E-13	04137///Mitophagy - animal+++04140///Autophagy - animal				GO:0043025///neuronal cell body+++GO:0005575///cellular_component+++GO:0030175///filopodium+++GO:0098978///glutamatergic synapse+++GO:0030425///dendrite+++GO:0005886///plasma membrane+++GO:0030426///growth cone+++GO:0009898///cytoplasmic side of plasma membrane+++GO:0005576///extracellular region	GO:0003674///molecular_function+++GO:0046872///metal ion binding+++GO:0030246///carbohydrate binding	GO:0007268///chemical synaptic transmission+++GO:0031175///neuron projection development+++GO:0008306///associative learning+++GO:0098962///regulation of postsynaptic neurotransmitter receptor activity
54742	'LY6K'	mRNA	2.25	1.57	5.56	6.73	4.64	5.95	6.145	5.295	1.91	5.43	3.47	13.07	16.47	11.39	14.4	14.77	12.895	4.45	-0.195323722983285	1.77553776871936	1.58174119851003	0.999985148788827	7.423983016441371E-9	2.35660217350315E-7					GO:0016020///membrane+++GO:0005886///plasma membrane+++GO:0045121///membrane raft+++GO:0001669///acrosomal vesicle+++GO:0005737///cytoplasm+++GO:0031225///anchored component of membrane+++GO:0005576///extracellular region+++GO:0031410///cytoplasmic vesicle+++GO:0016021///integral component of membrane
130574	'LYPD6'	mRNA	2.48	2.44	5.4	6.79	5.14	6.16	6.095	5.65	2.46	5.99	5.4	12.71	16.63	12.64	14.91	14.67	13.775	5.695	-0.08614809382313	1.36235187864216	1.27799516193802	0.999985148788827	7.4192724541829E-12	1.93838916812777E-12	04140///Autophagy - animal+++04137///Mitophagy - animal				GO:0005737///cytoplasm+++GO:0005886///plasma membrane+++GO:0045202///synapse+++GO:0043005///neuron projection+++GO:0005576///extracellular region+++GO:0031225///anchored component of membrane+++GO:0030054///cell junction+++GO:0016020///membrane+++GO:0045121///membrane raft	GO:0030548///acetylcholine receptor regulator activity+++GO:0030550///acetylcholine receptor inhibitor activity+++GO:0005515///protein binding	GO:0099601///regulation of neurotransmitter receptor activity+++GO:2000272///negative regulation of signaling receptor activity
55258	'THNSL2'	mRNA	6.03	6.6	2.04	1.56	1.53	1.74	1.8	1.635	6.315	14.58	14.61	4.79	3.82	3.75	4.21	4.305	3.98	14.595	-0.0742516710152279	-1.71051266648547	-1.78220680573348	0.999985148788827	7.4111798745543E-15	1.66327397991658E-18					GO:0005575///cellular_component+++GO:0005576///extracellular region+++GO:0005615///extracellular space	GO:0030170///pyridoxal phosphate binding+++GO:0004795///threonine synthase activity+++GO:0070905///serine binding+++GO:0005125///cytokine activity+++GO:0016829///lyase activity+++GO:0003674///molecular_function	GO:0008150///biological_process+++GO:0016311///dephosphorylation+++GO:0009071///serine family amino acid catabolic process+++GO:0010469///regulation of signaling receptor activity+++GO:0046360///2-oxobutyrate biosynthetic process
1600	'DAB1'	mRNA	6.33	5.6	12.38	12.17	13.85	12.55	12.275	13.2	5.965	15.3	12.41	29.13	29.78	34.05	30.38	29.455	32.215	13.855	0.122422643259513	1.10434144150155	1.22861343700002	0.999985148788827	7.40805149678376E-13	5.409154143578539E-18	04137///Mitophagy - animal+++04140///Autophagy - animal				GO:0043005///neuron projection+++GO:0045177///apical part of cell+++GO:0048471///perinuclear region of cytoplasm+++GO:0031966///mitochondrial membrane+++GO:0005743///mitochondrial inner membrane+++GO:0016021///integral component of membrane+++GO:0005634///nucleus+++GO:0043231///intracellular membrane-bounded organelle+++GO:0014069///postsynaptic density+++GO:0016020///membrane+++GO:0005829///cyto…	GO:0002039///p53 binding+++GO:0003677///DNA binding+++GO:0009036///type II site-specific deoxyribonuclease activity+++GO:0043548///phosphatidylinositol 3-kinase binding+++GO:0008270///zinc ion binding+++GO:0003964///RNA-directed DNA polymerase activity+++GO:0042169///SH2 domain binding+++GO:0003723///RNA binding+++GO:0046872///metal ion binding+++GO:0005543///phospholipid binding+++GO:0004222///m…	GO:0006310///DNA recombination+++GO:0030154///cell differentiation+++GO:0046426///negative regulation of JAK-STAT cascade+++GO:0034982///mitochondrial protein processing+++GO:0032197///transposition, RNA-mediated+++GO:0016358///dendrite development+++GO:0097477///lateral motor column neuron migration+++GO:0120162///positive regulation of cold-induced thermogenesis+++GO:0006515///protein quality c…
7216	'TRO'	mRNA	4.6	4.57	6.68	7.46	6.69	7.61	7.07	7.15	4.585	11.13	10.12	15.72	18.25	16.43	18.43	16.985	17.43	10.625	-0.0435806711120344	0.668802001072638	0.627253611942562	0.999985148788827	7.381646761857E-4	6.246058200088E-4	04722///Neurotrophin signaling pathway				GO:0031226///intrinsic component of plasma membrane	GO:0005515///protein binding	GO:0007566///embryo implantation+++GO:0007155///cell adhesion+++GO:0007156///homophilic cell adhesion via plasma membrane adhesion molecules
9609	'RAB36'	mRNA	0.69	0.6	1.46	1.34	1.89	1.68	1.4	1.785	0.645	1.68	1.33	3.43	3.28	4.66	4.07	3.355	4.365	1.505	0.440530176997064	1.09311367203325	1.53576885749862	0.999985148788827	7.381646761857E-4	7.835581129265341E-9					GO:0016020///membrane+++GO:0000139///Golgi membrane+++GO:0005794///Golgi apparatus	GO:0005525///GTP binding+++GO:0003924///GTPase activity+++GO:0000166///nucleotide binding	GO:0006886///intracellular protein transport+++GO:0015031///protein transport+++GO:0032482///Rab protein signal transduction
150468	'CKAP2L'	mRNA	6.82	5.31	2.35	3.18	2.39	2.61	2.765	2.5	6.065	16.49	11.76	5.53	7.78	5.88	6.32	6.655	6.1	14.125	-0.102890203169114	-1.10277033389641	-1.20436795281183	0.999985148788827	7.34377279552841E-7	1.15885823899029E-10		H01857///Filippi syndrome			GO:0000922///spindle pole+++GO:0005829///cytosol+++GO:0005856///cytoskeleton+++GO:0005813///centrosome+++GO:0072686///mitotic spindle+++GO:0005737///cytoplasm
5999	'RGS4'	mRNA	20.56	18.16	7.76	10.51	6.6	7.48	9.135	7.04	19.36	49.71	40.21	18.25	25.72	16.23	18.11	21.985	17.17	44.96	-0.351592345641612	-1.01474183087177	-1.36486918336998	0.999985148788827	7.33566622688304E-8	1.4551334594880902E-20					GO:0005829///cytosol+++GO:0005886///plasma membrane+++GO:0005737///cytoplasm+++GO:0005634///nucleus+++GO:0032991///protein-containing complex+++GO:0016020///membrane	GO:0005096///GTPase activator activity+++GO:0001965///G-protein alpha-subunit binding+++GO:0005516///calmodulin binding	GO:0045744///negative regulation of G protein-coupled receptor signaling pathway+++GO:0008277///regulation of G protein-coupled receptor signaling pathway+++GO:0010460///positive regulation of heart rate+++GO:0001975///response to amphetamine+++GO:0007420///brain development+++GO:0060160///negative regulation of dopamine receptor signaling pathway+++GO:1901380///negative regulation of potassium i…
9881	'TRANK1'	mRNA	2.67	2.37	4.11	3.85	4.54	4.27	3.98	4.405	2.52	6.44	5.24	9.68	9.42	11.17	10.34	9.55	10.755	5.84	0.14951054269422	0.715594406352108	0.867069175634216	0.999985148788827	7.33057564041963E-5	1.7983144050194E-8						GO:0005524///ATP binding
5426	'POLE'	mRNA	5.67	5.24	2.57	3.15	2.63	2.82	2.86	2.725	5.455	13.71	11.59	6.05	7.7	6.46	6.84	6.875	6.65	12.65	-0.048670202005557	-0.887074819066014	-0.934123366978399	0.999985148788827	7.31513461335033E-7	5.102113969305591E-10	05166///HTLV-I infection+++03410///Base excision repair+++00240///Pyrimidine metabolism+++03030///DNA replication+++03420///Nucleotide excision repair+++01100///Metabolic pathways+++00230///Purine metabolism	H00269///Primary microcephaly (MCPH)	M00263///DNA polymerase epsilon complex	R00376///Deoxyguanosine 5'-triphosphate:DNA deoxynucleotidyltransferase (DNA-directed) dGTP + DNA <=> Diphosphate + DNA+++R00375///Deoxyadenosine 5'-triphosphate:DNA deoxynucleotidyltransferase (DNA-directed) dATP + DNA <=> Diphosphate + DNA+++R00378///deoxythymidine triphosphate:DNA deoxynucleotidyltransferase (DNA-directed) dTTP + DNA <=> Diphosphate + DNA+++R00377///Deoxycytidine triphosphate:…	GO:0005886///plasma membrane+++GO:0008622///epsilon DNA polymerase complex+++GO:0005634///nucleus+++GO:0005654///nucleoplasm	GO:0008310///single-stranded DNA 3'-5' exodeoxyribonuclease activity+++GO:0000166///nucleotide binding+++GO:0003887///DNA-directed DNA polymerase activity+++GO:0051536///iron-sulfur cluster binding+++GO:0016779///nucleotidyltransferase activity+++GO:0051539///4 iron, 4 sulfur cluster binding+++GO:0046872///metal ion binding+++GO:0003677///DNA binding+++GO:0016740///transferase activity+++GO:00036…	GO:0006272///leading strand elongation+++GO:0006260///DNA replication+++GO:0045004///DNA replication proofreading+++GO:0000082///G1/S transition of mitotic cell cycle+++GO:0006974///cellular response to DNA damage stimulus+++GO:0006287///base-excision repair, gap-filling+++GO:0090305///nucleic acid phosphodiester bond hydrolysis+++GO:0006281///DNA repair+++GO:0048568///embryonic organ development…
113	'ADCY7'	mRNA	17.5	14.57	9.62	10.45	9.65	9.76	10.035	9.705	16.035	42.3	32.26	22.63	25.57	23.72	23.64	24.1	23.68	37.28	-0.0721542228526172	-0.584910363372982	-0.655324825964264	0.999985148788827	7.302203276849E-4	1.22878014907666E-5	05163///Human cytomegalovirus infection+++04072///Phospholipase D signaling pathway+++04270///Vascular smooth muscle contraction+++04213///Longevity regulating pathway - multiple species+++04713///Circadian entrainment+++04923///Regulation of lipolysis in adipocytes+++04714///Thermogenesis+++04062///Chemokine signaling pathway+++04915///Estrogen signaling pathway+++04927///Cortisol synthesis and …		M00695///cAMP signaling	R00089///ATP diphosphate-lyase (cyclizing; 3',5'-cyclic-AMP-forming) ATP <=> 3',5'-Cyclic AMP + Diphosphate+++R00434///GTP diphosphate-lyase (cyclizing; 3',5'-cyclic-GMP-forming) GTP <=> 3',5'-Cyclic GMP + Diphosphate	GO:0016020///membrane+++GO:0016021///integral component of membrane+++GO:0005886///plasma membrane+++GO:0005887///integral component of plasma membrane	GO:0000166///nucleotide binding+++GO:0005524///ATP binding+++GO:0016849///phosphorus-oxygen lyase activity+++GO:0046872///metal ion binding+++GO:0004016///adenylate cyclase activity+++GO:0016829///lyase activity	GO:0002819///regulation of adaptive immune response+++GO:0007193///adenylate cyclase-inhibiting G protein-coupled receptor signaling pathway+++GO:0071377///cellular response to glucagon stimulus+++GO:1900016///negative regulation of cytokine production involved in inflammatory response+++GO:0035556///intracellular signal transduction+++GO:0006171///cAMP biosynthetic process+++GO:0007186///G prote…
3485	'IGFBP2'	mRNA	0.99	1.24	34.2	24.8	30.07	33.52	29.5	31.795	1.115	2.4	2.74	80.43	60.69	73.91	81.15	70.56	77.53	2.57	0.0603492342519435	4.71366415512911	4.77703759075965	0.999985148788827	7.283435864098129E-78	6.56604010189492E-99					GO:0016324///apical plasma membrane+++GO:0031410///cytoplasmic vesicle+++GO:0005615///extracellular space+++GO:0005576///extracellular region+++GO:0070062///extracellular exosome	GO:0005515///protein binding+++GO:0005102///signaling receptor binding+++GO:0019838///growth factor binding+++GO:0031995///insulin-like growth factor II binding+++GO:0031994///insulin-like growth factor I binding+++GO:0005520///insulin-like growth factor binding	GO:0051384///response to glucocorticoid+++GO:0009612///response to mechanical stimulus+++GO:0090090///negative regulation of canonical Wnt signaling pathway+++GO:0032526///response to retinoic acid+++GO:0007584///response to nutrient+++GO:0043567///regulation of insulin-like growth factor receptor signaling pathway+++GO:0007165///signal transduction+++GO:0007568///aging+++GO:0048545///response to…
57214	'CEMIP'	mRNA	111.67	92.8	220.67	249.82	234.61	238.56	235.245	236.585	102.235	269.94	205.48	519.03	611.39	576.6	577.57	565.21	577.085	237.71	0.0271914395444988	1.26000264113607	1.28883376321136	0.999985148788827	7.26439287702682E-18	2.8968076178950302E-24					GO:0005634///nucleus+++GO:0016020///membrane+++GO:0005886///plasma membrane+++GO:0030665///clathrin-coated vesicle membrane+++GO:0005576///extracellular region+++GO:0045334///clathrin-coated endocytic vesicle+++GO:0005783///endoplasmic reticulum+++GO:0005905///clathrin-coated pit+++GO:0005737///cytoplasm	GO:0046923///ER retention sequence binding+++GO:0004415///hyalurononglucosaminidase activity+++GO:0005540///hyaluronic acid binding+++GO:0005515///protein binding+++GO:0032050///clathrin heavy chain binding+++GO:0016798///hydrolase activity, acting on glycosyl bonds+++GO:0016787///hydrolase activity	GO:0051281///positive regulation of release of sequestered calcium ion into cytosol+++GO:0030214///hyaluronan catabolic process+++GO:0007605///sensory perception of sound+++GO:0090314///positive regulation of protein targeting to membrane+++GO:0030335///positive regulation of cell migration+++GO:0010800///positive regulation of peptidyl-threonine phosphorylation+++GO:1900020///positive regulation…
9750	'RIPOR2'	mRNA	1.9	1.83	4.19	4.87	3.83	4.24	4.53	4.035	1.865	4.59	4.05	9.86	11.93	9.41	10.27	10.895	9.84	4.32	-0.159660672045893	1.34795984482684	1.19009532958795	0.999985148788827	7.21000885489351E-11	3.4054612680400803E-9	04137///Mitophagy - animal+++04140///Autophagy - animal				GO:0005856///cytoskeleton+++GO:0060171///stereocilium membrane+++GO:0030175///filopodium+++GO:0005737///cytoplasm+++GO:0016020///membrane+++GO:0016324///apical plasma membrane+++GO:0042995///cell projection+++GO:0005886///plasma membrane+++GO:0032420///stereocilium	GO:0071889///14-3-3 protein binding+++GO:0042802///identical protein binding+++GO:0005515///protein binding	GO:0071158///positive regulation of cell cycle arrest+++GO:0060088///auditory receptor cell stereocilium organization+++GO:0007605///sensory perception of sound+++GO:1903904///negative regulation of establishment of T cell polarity+++GO:0071260///cellular response to mechanical stimulus+++GO:2000405///negative regulation of T cell migration+++GO:0007162///negative regulation of cell adhesion+++GO…
53339	'BTBD1'	mRNA	20.31	19.4	36.88	36.6	34.83	36.57	36.74	35.7	19.855	49.11	42.95	86.75	89.58	85.61	88.55	88.165	87.08	46.03	-0.023777994478474	0.944508512590731	0.922773020591307	0.999985148788827	7.199900684564509E-12	6.75089742140253E-14		H01852///Postaxial polydactyly+++H00480///Non-syndromic X-linked mental retardation+++H00513///Transient neonatal diabetes mellitus (TNDM)			GO:0032991///protein-containing complex+++GO:0005829///cytosol+++GO:0005737///cytoplasm+++GO:0000932///P-body	GO:0005515///protein binding	GO:0043687///post-translational protein modification+++GO:0030154///cell differentiation+++GO:0043393///regulation of protein binding+++GO:0007517///muscle organ development+++GO:0016567///protein ubiquitination+++GO:0022008///neurogenesis
93145	'OLFM2'	mRNA	2.96	2.71	32.39	21.62	29.32	27.25	27.005	28.285	2.835	7.16	5.99	76.19	52.91	72.07	65.98	64.55	69.025	6.575	0.066756479894423	3.330904521535	3.39964439852152	0.999985148788827	7.1661039473612995E-56	3.68365336531638E-99	04137///Mitophagy - animal+++04140///Autophagy - animal				GO:0005654///nucleoplasm+++GO:0030054///cell junction+++GO:0032281///AMPA glutamate receptor complex+++GO:0005576///extracellular region+++GO:0045202///synapse+++GO:0005737///cytoplasm+++GO:0099243///extrinsic component of synaptic membrane+++GO:0097060///synaptic membrane+++GO:0016020///membrane+++GO:0005634///nucleus+++GO:0098978///glutamatergic synapse	GO:0005515///protein binding	GO:1905174///regulation of vascular smooth muscle cell dedifferentiation+++GO:0051152///positive regulation of smooth muscle cell differentiation+++GO:0007601///visual perception+++GO:0007626///locomotory behavior+++GO:0009306///protein secretion
51554	'ACKR4'	mRNA	46.35	50.45	21.89	14.9	21.75	18.76	18.395	20.255	48.4	112.03	111.71	51.5	36.48	53.46	45.42	43.99	49.44	111.87	0.158578885104213	-1.3387389782562	-1.17772498284665	0.999985148788827	7.16073536581028E-13	1.72279003928624E-18	04060///Cytokine-cytokine receptor interaction				GO:0005783///endoplasmic reticulum+++GO:0009986///cell surface+++GO:0005769///early endosome+++GO:0009897///external side of plasma membrane+++GO:0016020///membrane+++GO:0043231///intracellular membrane-bounded organelle+++GO:0005829///cytosol+++GO:0005768///endosome+++GO:0055037///recycling endosome+++GO:0016021///integral component of membrane+++GO:0005886///plasma membrane+++GO:0031965///nucle…	GO:0019957///C-C chemokine binding+++GO:0004930///G protein-coupled receptor activity+++GO:0019956///chemokine binding+++GO:0004950///chemokine receptor activity+++GO:0005044///scavenger receptor activity+++GO:0005515///protein binding+++GO:0016493///C-C chemokine receptor activity	GO:0006935///chemotaxis+++GO:0060326///cell chemotaxis+++GO:0006898///receptor-mediated endocytosis+++GO:0007165///signal transduction+++GO:0007204///positive regulation of cytosolic calcium ion concentration+++GO:0006954///inflammatory response+++GO:0070098///chemokine-mediated signaling pathway+++GO:0007186///G protein-coupled receptor signaling pathway+++GO:0019722///calcium-mediated signaling…
3925	'STMN1'	mRNA	116.14	120.18	55.68	65.95	51.37	60.59	60.815	55.98	118.16	280.74	266.08	130.96	161.41	126.25	146.69	146.185	136.47	273.41	-0.0993248330649753	-0.902706898765621	-1.00006653565668	0.999985148788827	7.16061263238505E-10	3.0219860241229405E-15	04010///MAPK signaling pathway+++05206///MicroRNAs in cancer				GO:0016020///membrane+++GO:0005829///cytosol+++GO:0070062///extracellular exosome+++GO:0005737///cytoplasm+++GO:0005874///microtubule+++GO:0005622///intracellular+++GO:0005856///cytoskeleton+++GO:0043005///neuron projection	GO:0015631///tubulin binding+++GO:0005515///protein binding	GO:1905098///negative regulation of guanyl-nucleotide exchange factor activity+++GO:0051493///regulation of cytoskeleton organization+++GO:0061436///establishment of skin barrier+++GO:0031175///neuron projection development+++GO:0009615///response to virus+++GO:0000281///mitotic cytokinesis+++GO:0007420///brain development+++GO:0031115///negative regulation of microtubule polymerization+++GO:0007…
10512	'SEMA3C'	mRNA	34.37	31.27	55.16	46.87	50.69	50.77	51.015	50.73	32.82	83.09	69.24	129.74	114.7	124.58	122.91	122.22	123.745	76.165	0.01008689317429	0.703287462580807	0.71558293462526	0.999985148788827	7.15920035422467E-6	9.098930305836391E-9	04360///Axon guidance	H00255///Hypogonadotropic hypogonadism+++H00556///CHARGE syndrome			GO:0005576///extracellular region+++GO:0070062///extracellular exosome+++GO:0005887///integral component of plasma membrane+++GO:0005615///extracellular space	GO:0038191///neuropilin binding+++GO:0045499///chemorepellent activity+++GO:0030215///semaphorin receptor binding	GO:0050919///negative chemotaxis+++GO:0048843///negative regulation of axon extension involved in axon guidance+++GO:0003350///pulmonary myocardium development+++GO:0006955///immune response+++GO:0060174///limb bud formation+++GO:0140074///cardiac endothelial to mesenchymal transition+++GO:0001755///neural crest cell migration+++GO:0007507///heart development+++GO:0042493///response to drug+++GO:…
4915	'NTRK2'	mRNA	0.04	0.05	2.07	1.91	2.32	2.13	1.99	2.225	0.045	0.09	0.12	4.87	4.68	5.69	5.16	4.775	5.425	0.105	0.185447723582469	5.49604298333894	5.68398567893111	0.999985148788827	7.15880467583439E-45	4.70848693481178E-51	04014///Ras signaling pathway+++04722///Neurotrophin signaling pathway+++04010///MAPK signaling pathway+++05034///Alcoholism+++04151///PI3K-Akt signaling pathway	H00043///Neuroblastoma			GO:0048471///perinuclear region of cytoplasm+++GO:0043197///dendritic spine+++GO:0005887///integral component of plasma membrane+++GO:0005886///plasma membrane+++GO:0005737///cytoplasm+++GO:0030425///dendrite+++GO:0016021///integral component of membrane+++GO:0043195///terminal bouton+++GO:0010008///endosome membrane+++GO:0000139///Golgi membrane+++GO:0043679///axon terminus+++GO:0016020///membra…	GO:0004672///protein kinase activity+++GO:0043121///neurotrophin binding+++GO:0004888///transmembrane signaling receptor activity+++GO:0005030///neurotrophin receptor activity+++GO:0005515///protein binding+++GO:0042803///protein homodimerization activity+++GO:0005524///ATP binding+++GO:0004714///transmembrane receptor protein tyrosine kinase activity+++GO:0016740///transferase activity+++GO:0016…	GO:0007169///transmembrane receptor protein tyrosine kinase signaling pathway+++GO:0070374///positive regulation of ERK1 and ERK2 cascade+++GO:0043087///regulation of GTPase activity+++GO:0016310///phosphorylation+++GO:0033138///positive regulation of peptidyl-serine phosphorylation+++GO:0014047///glutamate secretion+++GO:0042490///mechanoreceptor differentiation+++GO:0001934///positive regulatio…
5764	'PTN'	mRNA	7.13	8.86	14.62	15.66	14.31	14.55	15.14	14.43	7.995	17.23	19.61	34.4	38.34	35.17	35.22	36.37	35.195	18.42	-0.0484973085826665	0.977651138742775	0.931391726438568	0.999985148788827	7.15120556951184E-7	2.87502256219854E-7					GO:0005576///extracellular region+++GO:0005737///cytoplasm+++GO:0005604///basement membrane+++GO:0009986///cell surface+++GO:0031594///neuromuscular junction+++GO:0098793///presynapse+++GO:0048471///perinuclear region of cytoplasm+++GO:0098794///postsynapse+++GO:0016020///membrane+++GO:0005783///endoplasmic reticulum+++GO:0005615///extracellular space+++GO:0032991///protein-containing complex	GO:0035374///chondroitin sulfate binding+++GO:0008083///growth factor activity+++GO:0038085///vascular endothelial growth factor binding+++GO:0035373///chondroitin sulfate proteoglycan binding+++GO:0005539///glycosaminoglycan binding+++GO:0019901///protein kinase binding+++GO:0043394///proteoglycan binding+++GO:1904399///heparan sulfate binding+++GO:0004864///protein phosphatase inhibitor activit…	GO:0060221///retinal rod cell differentiation+++GO:0032355///response to estradiol+++GO:0021549///cerebellum development+++GO:0007399///nervous system development+++GO:0010811///positive regulation of cell-substrate adhesion+++GO:0008284///positive regulation of cell proliferation+++GO:1904389///rod bipolar cell differentiation+++GO:0007507///heart development+++GO:0030324///lung development+++GO…
26999	'CYFIP2'	mRNA	1.04	1.08	1.73	2.08	2.09	1.96	1.905	2.025	1.06	2.51	2.39	4.08	5.09	5.13	4.74	4.585	4.935	2.45	0.203373445149822	0.903724873713089	1.10887873219514	0.999985148788827	7.139689015328E-4	1.2045922005511E-6	04810///Regulation of actin cytoskeleton+++03013///RNA transport				GO:0005737///cytoplasm+++GO:0016020///membrane+++GO:0005829///cytosol+++GO:0043005///neuron projection+++GO:0030054///cell junction+++GO:0070062///extracellular exosome+++GO:0048471///perinuclear region of cytoplasm+++GO:0005634///nucleus+++GO:0031209///SCAR complex+++GO:0045202///synapse	GO:0005515///protein binding+++GO:0000340///RNA 7-methylguanosine cap binding	GO:0030031///cell projection assembly+++GO:0097202///activation of cysteine-type endopeptidase activity+++GO:0051388///positive regulation of neurotrophin TRK receptor signaling pathway+++GO:0045862///positive regulation of proteolysis+++GO:0038096///Fc-gamma receptor signaling pathway involved in phagocytosis+++GO:0097484///dendrite extension+++GO:0000902///cell morphogenesis+++GO:0031175///neur…
286097	'MICU3'	mRNA	3.49	3.06	4.72	5.85	5.27	5.36	5.285	5.315	3.275	8.43	6.77	11.09	14.33	12.95	12.98	12.71	12.965	7.6	-0.0024454255375239	0.754284614789076	0.753164915212207	0.999985148788827	7.139689015328E-4	7.43923840988556E-5		H00658///Syndromic X-linked mental retardation			GO:0005743///mitochondrial inner membrane+++GO:0016021///integral component of membrane+++GO:0016020///membrane+++GO:0005739///mitochondrion	GO:0005509///calcium ion binding+++GO:0046872///metal ion binding	GO:0006851///mitochondrial calcium ion transmembrane transport
2743	'GLRB'	mRNA	3.54	3.29	1.82	1.54	1.45	1.28	1.68	1.365	3.415	8.55	7.28	4.27	3.78	3.56	3.09	4.025	3.325	7.915	-0.121660386945806	-0.949585943572732	-1.06949056508069	0.999985148788827	7.13833839798E-4	4.87059035263137E-5	04080///Neuroactive ligand-receptor interaction	H00769///Hyperekplexia			GO:0016935///glycine-gated chloride channel complex+++GO:0043005///neuron projection+++GO:0045211///postsynaptic membrane+++GO:0045202///synapse+++GO:0030054///cell junction+++GO:0098982///GABA-ergic synapse+++GO:0016020///membrane+++GO:0005887///integral component of plasma membrane+++GO:0005886///plasma membrane+++GO:0005737///cytoplasm+++GO:0098690///glycinergic synapse+++GO:0042995///cell pro…	GO:0005515///protein binding+++GO:0008144///drug binding+++GO:0016594///glycine binding+++GO:0005230///extracellular ligand-gated ion channel activity+++GO:0005216///ion channel activity+++GO:0005254///chloride channel activity+++GO:1904315///transmitter-gated ion channel activity involved in regulation of postsynaptic membrane potential+++GO:0016934///extracellularly glycine-gated chloride chann…	GO:0050905///neuromuscular process+++GO:0034220///ion transmembrane transport+++GO:0006811///ion transport+++GO:0042391///regulation of membrane potential+++GO:0060012///synaptic transmission, glycinergic+++GO:0043200///response to amino acid+++GO:1902476///chloride transmembrane transport+++GO:0050877///nervous system process+++GO:0051291///protein heterooligomerization+++GO:0007399///nervous sy…
84798	'C19orf48'	mRNA	12.88	15.12	8.75	6.94	6.72	7.34	7.845	7.03	14.0	31.14	33.48	20.58	17.0	16.52	17.78	18.79	17.15	32.31	-0.133723365001037	-0.753451895646683	-0.884503469960256	0.999985148788827	7.136428133086E-4	3.46051602004592E-6	05412///Arrhythmogenic right ventricular cardiomyopathy (ARVC)+++04137///Mitophagy - animal+++04140///Autophagy - animal	H00615///Amelogenesis imperfecta+++H00293///Arrhythmogenic right ventricular cardiomyopathy (ARVC)
1545	'CYP1B1'	mRNA	63.38	52.23	116.66	108.8	118.71	121.85	112.73	120.28	57.805	153.22	115.63	274.4	266.28	291.75	295.01	270.34	293.38	134.425	0.111739679659378	1.02027353812817	1.13401464836519	0.999985148788827	7.11592424505428E-12	3.8703130183439596E-18	04913///Ovarian steroidogenesis+++00140///Steroid hormone biosynthesis+++00980///Metabolism of xenobiotics by cytochrome P450+++00380///Tryptophan metabolism+++05204///Chemical carcinogenesis+++05206///MicroRNAs in cancer	H01159///Anterior segment dysgenesis (ASGD)+++H00612///Primary open angle glaucoma+++H01075///Peters anomaly+++H01203///Primary congenital glaucoma (PCG)		R03629///substrate,reduced-flaboprotein:oxygen oxidoreductase (RH-hydroxylating or -epoxidizing) Melatonin + [Reduced NADPH---hemoprotein reductase] + Oxygen <=> 6-Hydroxymelatonin + [Oxidized NADPH---hemoprotein reductase] + H2O+++R03088///Estradiol-17beta + H+ + Oxygen + NADH <=> 2-Hydroxyestradiol + NAD+ + H2O+++R07081///Benzpyrene,NADPH:oxygen oxidoreductase (RH-hydroxylating or -epoxidizing)…	GO:0016021///integral component of membrane+++GO:0031090///organelle membrane+++GO:0043231///intracellular membrane-bounded organelle+++GO:0005789///endoplasmic reticulum membrane+++GO:0005783///endoplasmic reticulum+++GO:0016020///membrane+++GO:0005739///mitochondrion	GO:0046872///metal ion binding+++GO:0020037///heme binding+++GO:0005506///iron ion binding+++GO:0004497///monooxygenase activity+++GO:0019825///oxygen binding+++GO:0070330///aromatase activity+++GO:0016705///oxidoreductase activity, acting on paired donors, with incorporation or reduction of molecular oxygen+++GO:0016491///oxidoreductase activity+++GO:0016712///oxidoreductase activity, acting on …	GO:2000377///regulation of reactive oxygen species metabolic process+++GO:0016125///sterol metabolic process+++GO:0043542///endothelial cell migration+++GO:0033629///negative regulation of cell adhesion mediated by integrin+++GO:0008285///negative regulation of cell proliferation+++GO:0008202///steroid metabolic process+++GO:0042572///retinol metabolic process+++GO:0071407///cellular response to …
116372	'LYPD1'	mRNA	2.04	1.34	3.9	5.42	3.68	3.74	4.66	3.71	1.69	4.94	2.96	9.18	13.26	9.04	9.06	11.22	9.05	3.95	-0.350025235475673	1.4963947943955	1.14706208023467	0.999985148788827	7.09599328902712E-7	6.62571262867774E-5					GO:0016020///membrane+++GO:0005886///plasma membrane+++GO:0005576///extracellular region+++GO:0031225///anchored component of membrane	GO:0030550///acetylcholine receptor inhibitor activity+++GO:0033130///acetylcholine receptor binding	GO:0035094///response to nicotine+++GO:0095500///acetylcholine receptor signaling pathway+++GO:2000272///negative regulation of signaling receptor activity+++GO:0007271///synaptic transmission, cholinergic+++GO:1903077///negative regulation of protein localization to plasma membrane+++GO:0001662///behavioral fear response
60529	'ALX4'	mRNA	0.07	0.03	2.07	2.59	2.2	2.19	2.33	2.195	0.05	0.16	0.07	4.86	6.33	5.42	5.3	5.595	5.36	0.115	-0.0629201638167346	5.61145489736204	5.54949703957054	0.999985148788827	7.07763054884035E-38	4.09354891883287E-39		H00528///Frontonasal dysplasia+++H00475///Enlarged parietal foramina/cranium bifidum			GO:0005634///nucleus+++GO:0005667///transcription factor complex	GO:0003700///DNA-binding transcription factor activity+++GO:0003677///DNA binding+++GO:0001228///DNA-binding transcription activator activity, RNA polymerase II-specific+++GO:0000977///RNA polymerase II regulatory region sequence-specific DNA binding+++GO:0046982///protein heterodimerization activity+++GO:0000981///DNA-binding transcription factor activity, RNA polymerase II-specific+++GO:0071837…	GO:0007517///muscle organ development+++GO:0009952///anterior/posterior pattern specification+++GO:0007275///multicellular organism development+++GO:0048705///skeletal system morphogenesis+++GO:0001942///hair follicle development+++GO:0006357///regulation of transcription by RNA polymerase II+++GO:0042733///embryonic digit morphogenesis+++GO:0035115///embryonic forelimb morphogenesis+++GO:0009791…
2697	'GJA1'	mRNA	24.64	24.37	58.23	47.68	61.73	53.48	52.955	57.605	24.505	59.56	53.95	136.95	116.69	151.72	129.48	126.82	140.6	56.755	0.140728528794068	1.16871315850223	1.31162788825204	0.999985148788827	7.074050838044271E-15	2.16470987762433E-25	05412///Arrhythmogenic right ventricular cardiomyopathy (ARVC)+++04540///Gap junction	H00449///Oculodentodigital dysplasia+++H00605///Deafness, autosomal recessive+++H00710///Erythrokeratodermia variabilis+++H01272///Hypoplastic left heart syndrome (HLHS)+++H00547///Atrioventricular septal defect+++H01095///Syndactyly			GO:0016021///integral component of membrane+++GO:0045121///membrane raft+++GO:0005921///gap junction+++GO:0005886///plasma membrane+++GO:0014704///intercalated disc+++GO:0043231///intracellular membrane-bounded organelle+++GO:0005739///mitochondrion+++GO:0005789///endoplasmic reticulum membrane+++GO:0016020///membrane+++GO:0005925///focal adhesion+++GO:0016324///apical plasma membrane+++GO:003005…	GO:0022857///transmembrane transporter activity+++GO:0015075///ion transmembrane transporter activity+++GO:0055077///gap junction hemi-channel activity+++GO:0043014///alpha-tubulin binding+++GO:1903763///gap junction channel activity involved in cell communication by electrical coupling+++GO:0005243///gap junction channel activity+++GO:0086075///gap junction channel activity involved in cardiac c…	GO:0007267///cell-cell signaling+++GO:0099111///microtubule-based transport+++GO:0030308///negative regulation of cell growth+++GO:0043123///positive regulation of I-kappaB kinase/NF-kappaB signaling+++GO:0007165///signal transduction+++GO:0016264///gap junction assembly+++GO:0034220///ion transmembrane transport+++GO:0007507///heart development+++GO:0086064///cell communication by electrical cou…
85002	'FAM86B1'	mRNA	3.68	4.33	8.05	7.83	7.93	7.76	7.94	7.845	4.005	8.9	9.59	18.95	19.15	19.5	18.78	19.05	19.14	9.245	0.034671687103321	1.03944359410943	1.07643830140427	0.999985148788827	7.06638070261155E-7	1.75833125438736E-8					GO:0032991///protein-containing complex	GO:0008168///methyltransferase activity+++GO:0016740///transferase activity	GO:0032259///methylation
54898	'ELOVL2'	mRNA	1.62	1.84	0.85	0.66	1.0	0.8	0.755	0.9	1.73	3.91	4.07	2.0	1.62	2.47	1.95	1.81	2.21	3.99	0.276617292199606	-1.10913410978838	-0.830428724896171	0.999985148788827	7.057313176029E-4	0.0082863455015175	01212///Fatty acid metabolism+++01040///Biosynthesis of unsaturated fatty acids+++01110///Biosynthesis of secondary metabolites+++00062///Fatty acid elongation		M00415///Fatty acid biosynthesis, elongation, endoplasmic reticulum	R09419///acyl-CoA:malonyl-CoA C-acyltransferase (decarboxylating) Malonyl-CoA + Acyl-CoA <=> 3-Oxoacyl-CoA + CoA + CO2+++R10825///very-long-chain acyl-CoA:malonyl-CoA C-acyltransferase (decarboxylating) Very-long-chain acyl-CoA + Malonyl-CoA <=> Very-long-chain 3-oxoacyl-CoA + CO2 + CoA	GO:0030176///integral component of endoplasmic reticulum membrane+++GO:0005789///endoplasmic reticulum membrane+++GO:0016021///integral component of membrane+++GO:0005783///endoplasmic reticulum+++GO:0016020///membrane	GO:0016740///transferase activity+++GO:0102336///3-oxo-arachidoyl-CoA synthase activity+++GO:0102337///3-oxo-cerotoyl-CoA synthase activity+++GO:0009922///fatty acid elongase activity+++GO:0016747///transferase activity, transferring acyl groups other than amino-acyl groups+++GO:0102338///3-oxo-lignoceronyl-CoA synthase activity+++GO:0102756///very-long-chain 3-ketoacyl-CoA synthase activity+++GO…	GO:0034625///fatty acid elongation, monounsaturated fatty acid+++GO:0034626///fatty acid elongation, polyunsaturated fatty acid+++GO:0042761///very long-chain fatty acid biosynthetic process+++GO:0006633///fatty acid biosynthetic process+++GO:0036109///alpha-linolenic acid metabolic process+++GO:0019367///fatty acid elongation, saturated fatty acid+++GO:0043651///linoleic acid metabolic process++…
4094	'MAF'	mRNA	0.32	0.35	1.53	1.38	1.49	1.48	1.455	1.485	0.335	0.78	0.78	3.61	3.37	3.67	3.59	3.49	3.63	0.78	0.0685901172656249	2.09234784924666	2.16350515030554	0.999985148788827	7.05720797511535E-14	3.8794020246955804E-17	05321///Inflammatory bowel disease (IBD)+++05202///Transcriptional misregulation in cancer+++04658///Th1 and Th2 cell differentiation	H01202///Cataract+++H00010///Multiple myeloma			GO:0005634///nucleus+++GO:0005737///cytoplasm+++GO:0000785///chromatin	GO:0001228///DNA-binding transcription activator activity, RNA polymerase II-specific+++GO:0005515///protein binding+++GO:0003677///DNA binding+++GO:0043565///sequence-specific DNA binding+++GO:0000978///RNA polymerase II proximal promoter sequence-specific DNA binding+++GO:0000981///DNA-binding transcription factor activity, RNA polymerase II-specific+++GO:0003700///DNA-binding transcription fac…	GO:0045944///positive regulation of transcription by RNA polymerase II+++GO:0070306///lens fiber cell differentiation+++GO:0001816///cytokine production+++GO:0048839///inner ear development+++GO:0000122///negative regulation of transcription by RNA polymerase II+++GO:0002088///lens development in camera-type eye+++GO:0048468///cell development+++GO:0032330///regulation of chondrocyte differentiat…
6191	'RPS4X'	mRNA	591.26	728.51	1039.62	869.08	933.11	979.33	954.35	956.22	659.885	1429.26	1612.99	2445.28	2126.94	2293.26	2371.07	2286.11	2332.165	1521.125	0.0267035650104023	0.581159343240507	0.610508102617754	0.999985148788827	7.047323738867E-4	5.38451382351741E-6	03010///Ribosome		M00177///Ribosome, eukaryotes+++M00179///Ribosome, archaea		GO:0045202///synapse+++GO:0036464///cytoplasmic ribonucleoprotein granule+++GO:0005844///polysome+++GO:0070062///extracellular exosome+++GO:0015935///small ribosomal subunit+++GO:0005840///ribosome+++GO:0005654///nucleoplasm+++GO:0005925///focal adhesion+++GO:0022627///cytosolic small ribosomal subunit+++GO:0005829///cytosol+++GO:1990904///ribonucleoprotein complex+++GO:0005737///cytoplasm+++GO:0…	GO:0019843///rRNA binding+++GO:0005515///protein binding+++GO:0003735///structural constituent of ribosome+++GO:0003723///RNA binding	GO:0006413///translational initiation+++GO:0000184///nuclear-transcribed mRNA catabolic process, nonsense-mediated decay+++GO:0006412///translation+++GO:0006614///SRP-dependent cotranslational protein targeting to membrane+++GO:0008284///positive regulation of cell proliferation+++GO:0045727///positive regulation of translation+++GO:0007275///multicellular organism development
2049	'EPHB3'	mRNA	5.09	5.05	3.08	2.95	2.8	2.89	3.015	2.845	5.07	12.29	11.17	7.25	7.22	6.87	7.0	7.235	6.935	11.73	-0.065354644211894	-0.691401945233894	-0.754614408664821	0.999985148788827	7.043571787906E-4	3.50434261648398E-5	04360///Axon guidance				GO:0042995///cell projection+++GO:0005886///plasma membrane+++GO:0043235///receptor complex+++GO:0005737///cytoplasm+++GO:0005576///extracellular region+++GO:0030425///dendrite+++GO:0005829///cytosol+++GO:0005887///integral component of plasma membrane+++GO:0043005///neuron projection+++GO:0016021///integral component of membrane+++GO:0016020///membrane	GO:0016740///transferase activity+++GO:0016301///kinase activity+++GO:0005003///ephrin receptor activity+++GO:0004888///transmembrane signaling receptor activity+++GO:0004672///protein kinase activity+++GO:0005524///ATP binding+++GO:0005005///transmembrane-ephrin receptor activity+++GO:0008046///axon guidance receptor activity+++GO:0004714///transmembrane receptor protein tyrosine kinase activity…	GO:0030154///cell differentiation+++GO:0043066///negative regulation of apoptotic process+++GO:0043087///regulation of GTPase activity+++GO:0001525///angiogenesis+++GO:0048538///thymus development+++GO:0060996///dendritic spine development+++GO:0009968///negative regulation of signal transduction+++GO:0022407///regulation of cell-cell adhesion+++GO:0007399///nervous system development+++GO:005077…
63901	'FAM111A'	mRNA	14.33	13.73	8.83	9.04	9.18	8.56	8.935	8.87	14.03	34.64	30.41	20.76	22.12	22.57	20.73	21.44	21.65	32.525	0.0063592630556854	-0.57121133634993	-0.56296921438846	0.999985148788827	7.043571787906E-4	2.465468218022E-4					GO:0005737///cytoplasm+++GO:0000785///chromatin+++GO:0005634///nucleus+++GO:0001650///fibrillar center	GO:0005515///protein binding	GO:0051607///defense response to virus+++GO:0045071///negative regulation of viral genome replication+++GO:0006260///DNA replication+++GO:0016032///viral process
10383	'TUBB4B'	mRNA	242.15	259.98	155.71	161.55	142.82	154.59	158.63	148.705	251.065	585.35	575.63	366.25	395.37	351.01	374.28	380.81	362.645	580.49	-0.0721079677967642	-0.608982022429727	-0.678953790075557	0.999985148788827	7.03977480324384E-6	6.3790501469540305E-9	04540///Gap junction+++04145///Phagosome+++05130///Pathogenic Escherichia coli infection	H01579///Congenital symmetric circumferential skin creases+++H00679///Hypomyelinating leukodystrophy+++H01881///Complex cortical dysplasia with other brain malformations+++H01740///Macrothrombocytopenia+++H00271///Polymicrogyria+++H00838///Congenital fibrosis of the extraocular muscles (CFEOM)+++H01897///Oocyte maturation defect			GO:0005874///microtubule+++GO:0005737///cytoplasm+++GO:0043209///myelin sheath+++GO:0005856///cytoskeleton+++GO:1903561///extracellular vesicle+++GO:0035578///azurophil granule lumen+++GO:0005634///nucleus+++GO:0070062///extracellular exosome+++GO:0005829///cytosol+++GO:0005576///extracellular region	GO:0005200///structural constituent of cytoskeleton+++GO:0003924///GTPase activity+++GO:0003725///double-stranded RNA binding+++GO:0042288///MHC class I protein binding+++GO:0005525///GTP binding+++GO:0051082///unfolded protein binding+++GO:0000166///nucleotide binding	GO:0000278///mitotic cell cycle+++GO:0010389///regulation of G2/M transition of mitotic cell cycle+++GO:0007010///cytoskeleton organization+++GO:0097711///ciliary basal body-plasma membrane docking+++GO:0042267///natural killer cell mediated cytotoxicity+++GO:0043312///neutrophil degranulation+++GO:0000086///G2/M transition of mitotic cell cycle+++GO:0007017///microtubule-based process+++GO:00002…
57608	'JCAD'	mRNA	10.34	7.88	43.4	47.2	47.66	49.32	45.3	48.49	9.11	24.99	17.44	102.08	115.51	117.12	119.41	108.795	118.265	21.215	0.116645890785292	2.37047063809794	2.48873031074747	0.999985148788827	7.03431601180754E-53	4.2077522931387897E-70					GO:0005911///cell-cell junction+++GO:0030054///cell junction+++GO:0048471///perinuclear region of cytoplasm+++GO:0005912///adherens junction+++GO:0032587///ruffle membrane		GO:1900748///positive regulation of vascular endothelial growth factor signaling pathway+++GO:0007155///cell adhesion+++GO:0043410///positive regulation of MAPK cascade+++GO:1903589///positive regulation of blood vessel endothelial cell proliferation involved in sprouting angiogenesis+++GO:0090050///positive regulation of cell migration involved in sprouting angiogenesis+++GO:1903672///positive r…
55771	'PRR11'	mRNA	12.93	11.32	5.08	7.06	5.54	5.96	6.07	5.75	12.125	31.25	25.06	11.95	17.27	13.63	14.42	14.61	14.025	28.155	-0.0385599271803208	-0.985327692972016	-1.02236789600138	0.999985148788827	7.03097634993621E-8	2.41498408639394E-13	04140///Autophagy - animal+++04137///Mitophagy - animal				GO:0016020///membrane+++GO:0005737///cytoplasm+++GO:0005634///nucleus		GO:0007050///cell cycle arrest+++GO:0051726///regulation of cell cycle
64866	'CDCP1'	mRNA	1.57	1.29	0.5	0.69	0.57	0.69	0.595	0.63	1.43	3.81	2.85	1.17	1.68	1.39	1.66	1.425	1.525	3.33	-0.0152591917596194	-1.27146991490661	-1.28560340581825	0.999985148788827	7.02373771130192E-5	9.42345499202813E-6					GO:0016020///membrane+++GO:0016021///integral component of membrane+++GO:0005886///plasma membrane+++GO:0005576///extracellular region	GO:0005515///protein binding
6659	'SOX4'	mRNA	4.98	5.01	7.41	8.05	6.97	7.33	7.73	7.15	4.995	12.05	11.08	17.42	19.69	17.13	17.76	18.555	17.445	11.565	-0.0924585513615997	0.687048689758199	0.596518302824747	0.999985148788827	7.02373771130192E-5	1.661105076889E-4		H00773///Autosomal dominant mental retardation			GO:0005654///nucleoplasm+++GO:0005634///nucleus+++GO:0044798///nuclear transcription factor complex+++GO:0005737///cytoplasm+++GO:0005739///mitochondrion	GO:0003713///transcription coactivator activity+++GO:0000976///transcription regulatory region sequence-specific DNA binding+++GO:0000978///RNA polymerase II proximal promoter sequence-specific DNA binding+++GO:0003700///DNA-binding transcription factor activity+++GO:0046982///protein heterodimerization activity+++GO:0003677///DNA binding+++GO:0005515///protein binding+++GO:0000981///DNA-binding …	GO:0045893///positive regulation of transcription, DNA-templated+++GO:0032024///positive regulation of insulin secretion+++GO:0043065///positive regulation of apoptotic process+++GO:2000761///positive regulation of N-terminal peptidyl-lysine acetylation+++GO:0003357///noradrenergic neuron differentiation+++GO:0050821///protein stabilization+++GO:0002328///pro-B cell differentiation+++GO:0060412//…
7976	'FZD3'	mRNA	0.08	0.07	0.31	0.31	0.31	0.34	0.31	0.325	0.075	0.19	0.15	0.74	0.76	0.77	0.83	0.75	0.8	0.17	0.0905247569448044	2.75047556732155	2.84371968090102	0.999985148788827	6.973958292034E-4	1.792242465099E-4	04150///mTOR signaling pathway+++05224///Breast cancer+++04916///Melanogenesis+++04934///Cushing's syndrome+++05200///Pathways in cancer+++04550///Signaling pathways regulating pluripotency of stem cells+++04360///Axon guidance+++05225///Hepatocellular carcinoma+++04310///Wnt signaling pathway+++05166///HTLV-I infection+++04390///Hippo signaling pathway+++05226///Gastric cancer+++05205///Proteogl…		M00677///Wnt signaling		GO:0032433///filopodium tip+++GO:0030425///dendrite+++GO:0016328///lateral plasma membrane+++GO:0005737///cytoplasm+++GO:0016324///apical plasma membrane+++GO:0005886///plasma membrane+++GO:0016021///integral component of membrane+++GO:0048786///presynaptic active zone+++GO:0030424///axon+++GO:0043025///neuronal cell body+++GO:0009986///cell surface	GO:0042813///Wnt-activated receptor activity+++GO:0030165///PDZ domain binding+++GO:0004930///G protein-coupled receptor activity+++GO:0017147///Wnt-protein binding	GO:0071679///commissural neuron axon guidance+++GO:0033278///cell proliferation in midbrain+++GO:0036515///serotonergic neuron axon guidance+++GO:0001942///hair follicle development+++GO:0036342///post-anal tail morphogenesis+++GO:0060070///canonical Wnt signaling pathway+++GO:0042472///inner ear morphogenesis+++GO:0001736///establishment of planar polarity+++GO:1904938///planar cell polarity pat…
3134	'HLA-F'	mRNA	2.17	2.47	0.71	0.5	0.53	0.77	0.605	0.65	2.32	5.24	5.47	1.66	1.24	1.3	1.87	1.45	1.585	5.355	0.0413597916940417	-1.41359475377877	-1.3694954972307	0.999985148788827	6.959571863696E-4	6.194569432583E-4	04514///Cell adhesion molecules (CAMs)+++04612///Antigen processing and presentation+++05203///Viral carcinogenesis+++05169///Epstein-Barr virus infection+++05416///Viral myocarditis+++05332///Graft-versus-host disease+++04144///Endocytosis+++05163///Human cytomegalovirus infection+++04940///Type I diabetes mellitus+++05168///Herpes simplex infection+++04145///Phagosome+++05166///HTLV-I infection…	H01507///Seronegative arthritis (SpA)+++H00344///Leprosy+++H01694///Stevens-Johnson syndrome and toxic epidermal necrolysis+++H01674///Ankylosing spondylitis+++H01713///Diffuse panbronchiolitis+++H01476///Behcet disease			GO:0055038///recycling endosome membrane+++GO:0071556///integral component of lumenal side of endoplasmic reticulum membrane+++GO:0031901///early endosome membrane+++GO:0042612///MHC class I protein complex+++GO:0016021///integral component of membrane+++GO:0005886///plasma membrane+++GO:0012507///ER to Golgi transport vesicle membrane+++GO:0009986///cell surface+++GO:0000139///Golgi membrane+++G…	GO:0046979///TAP2 binding+++GO:0042605///peptide antigen binding+++GO:0005515///protein binding+++GO:0046978///TAP1 binding+++GO:0005102///signaling receptor binding	GO:0002476///antigen processing and presentation of endogenous peptide antigen via MHC class Ib+++GO:0019882///antigen processing and presentation+++GO:0002474///antigen processing and presentation of peptide antigen via MHC class I+++GO:0050776///regulation of immune response+++GO:0060333///interferon-gamma-mediated signaling pathway+++GO:0060337///type I interferon signaling pathway+++GO:000695…
4488	'MSX2'	mRNA	0.06	0.0	2.0	1.77	2.14	2.04	1.885	2.09	0.03	0.14	0.0	4.69	4.33	5.26	4.95	4.51	5.105	0.07	0.181383824347779	6.0096059831619	6.19209145876268	0.999985148788827	6.92306595889548E-12	2.81624488549367E-13	05166///HTLV-I infection	H00516///Cleft lip and/or cleft palate+++H00458///Craniosynostosis+++H00475///Enlarged parietal foramina/cranium bifidum+++H00625///Tooth agenesis+++H00643///Tooth and nail syndrome			GO:0005829///cytosol+++GO:0016607///nuclear speck+++GO:0005634///nucleus	GO:0008134///transcription factor binding+++GO:0044212///transcription regulatory region DNA binding+++GO:0003677///DNA binding+++GO:0001227///DNA-binding transcription repressor activity, RNA polymerase II-specific+++GO:0000977///RNA polymerase II regulatory region sequence-specific DNA binding+++GO:0000981///DNA-binding transcription factor activity, RNA polymerase II-specific+++GO:0005515///pr…	GO:2001055///positive regulation of mesenchymal cell apoptotic process+++GO:0006355///regulation of transcription, DNA-templated+++GO:0002063///chondrocyte development+++GO:0043066///negative regulation of apoptotic process+++GO:0060349///bone morphogenesis+++GO:0003416///endochondral bone growth+++GO:0035115///embryonic forelimb morphogenesis+++GO:0042476///odontogenesis+++GO:0001503///ossificat…
10951	'CBX1'	mRNA	46.98	46.4	30.43	32.29	32.37	32.47	31.36	32.42	46.69	113.58	102.74	71.57	79.01	79.56	78.61	75.29	79.085	108.16	0.0699353601064183	-0.521495697950957	-0.449639452990154	0.999985148788827	6.915832887935E-4	9.131065514104E-4	04140///Autophagy - animal+++04137///Mitophagy - animal	H00436///Osteopetrosis			GO:0005819///spindle+++GO:0005634///nucleus+++GO:0005654///nucleoplasm+++GO:0000784///nuclear chromosome, telomeric region+++GO:0005721///pericentric heterochromatin+++GO:0090734///site of DNA damage+++GO:0000785///chromatin+++GO:0010369///chromocenter+++GO:0001940///male pronucleus+++GO:0005720///nuclear heterochromatin+++GO:0001939///female pronucleus+++GO:0000775///chromosome, centromeric regi…	GO:1990226///histone methyltransferase binding+++GO:0019899///enzyme binding+++GO:0042802///identical protein binding+++GO:0042803///protein homodimerization activity+++GO:0003682///chromatin binding+++GO:0005515///protein binding	GO:0006974///cellular response to DNA damage stimulus+++GO:0045892///negative regulation of transcription, DNA-templated
2258	'FGF13'	mRNA	3.13	2.99	6.95	7.08	8.08	7.29	7.015	7.685	3.06	7.57	6.61	16.34	17.34	19.85	17.66	16.84	18.755	7.09	0.14393745524281	1.31931760192956	1.46515672200052	0.999985148788827	6.90475067337075E-10	6.17893933503491E-14		H00063///Spinocerebellar ataxia (SCA)+++H00606///Early infantile epileptic encephalopathy			GO:0005886///plasma membrane+++GO:0005615///extracellular space+++GO:0005576///extracellular region+++GO:0030424///axon+++GO:0043005///neuron projection+++GO:0016328///lateral plasma membrane+++GO:0005737///cytoplasm+++GO:0005634///nucleus+++GO:0005874///microtubule+++GO:0005730///nucleolus+++GO:0042995///cell projection+++GO:0030175///filopodium+++GO:0005829///cytosol+++GO:0030426///growth cone+…	GO:0017080///sodium channel regulator activity+++GO:0044325///ion channel binding+++GO:0048487///beta-tubulin binding+++GO:0046934///phosphatidylinositol-4,5-bisphosphate 3-kinase activity+++GO:0008017///microtubule binding+++GO:0004713///protein tyrosine kinase activity+++GO:0090722///receptor-receptor interaction+++GO:0008201///heparin binding+++GO:0005088///Ras guanyl-nucleotide exchange facto…	GO:0010863///positive regulation of phospholipase C activity+++GO:0072089///stem cell proliferation+++GO:0032147///activation of protein kinase activity+++GO:0042660///positive regulation of cell fate specification+++GO:0007613///memory+++GO:0006935///chemotaxis+++GO:0048598///embryonic morphogenesis+++GO:0060045///positive regulation of cardiac muscle cell proliferation+++GO:0045200///establishm…
284403	'WDR62'	mRNA	4.32	5.09	1.77	1.66	1.51	1.8	1.715	1.655	4.705	10.45	11.27	4.17	4.07	3.71	4.36	4.12	4.035	10.86	-0.0713403011717259	-1.3694817299451	-1.43870707113918	0.999985148788827	6.90373732937494E-10	1.36761675578402E-12		H00269///Primary microcephaly (MCPH)			GO:0000922///spindle pole+++GO:0005815///microtubule organizing center+++GO:0005814///centriole+++GO:0005737///cytoplasm+++GO:0005856///cytoskeleton+++GO:0005634///nucleus+++GO:0005829///cytosol+++GO:0005813///centrosome	GO:0005515///protein binding	GO:0022008///neurogenesis+++GO:0007399///nervous system development+++GO:0007099///centriole replication+++GO:0021987///cerebral cortex development+++GO:0007052///mitotic spindle organization
1370	'CPN2'	mRNA	0.49	0.63	0.11	0.09	0.12	0.09	0.1	0.105	0.56	1.2	1.41	0.26	0.23	0.31	0.22	0.245	0.265	1.305	0.087474059813248	-2.40221129082378	-2.31373853067611	0.999985148788827	6.872364437413E-4	6.438650235452E-4					GO:0005576///extracellular region+++GO:0070062///extracellular exosome+++GO:0072562///blood microparticle	GO:0004181///metallocarboxypeptidase activity+++GO:0030234///enzyme regulator activity	GO:0050821///protein stabilization+++GO:0030449///regulation of complement activation
54855	'TENT5C'	mRNA	0.81	0.94	0.38	0.31	0.31	0.25	0.345	0.28	0.875	1.95	2.07	0.9	0.77	0.75	0.62	0.835	0.685	2.01	-0.30090798415989	-1.26247570852047	-1.56143077914923	0.999985148788827	6.872364437413E-4	8.4275298713449E-6	04137///Mitophagy - animal+++04140///Autophagy - animal				GO:0005634///nucleus+++GO:0005737///cytoplasm	GO:0005515///protein binding+++GO:0004652///polynucleotide adenylyltransferase activity+++GO:0016779///nucleotidyltransferase activity+++GO:1990817///RNA adenylyltransferase activity+++GO:0003723///RNA binding+++GO:0016740///transferase activity	GO:0048255///mRNA stabilization
2824	'GPM6B'	mRNA	0.11	0.15	0.56	0.4	0.34	0.49	0.48	0.415	0.13	0.26	0.33	1.31	0.99	0.85	1.2	1.15	1.025	0.295	-0.168986345278122	1.99596445316278	1.82991946887114	0.999985148788827	6.821316831681E-4	0.0021643649265403	04140///Autophagy - animal+++04137///Mitophagy - animal	H00454///Oral-facial-digital syndrome+++H00530///Joubert syndrome+++H01215///Simpson-Golabi-Behmel syndrome (SGBS)+++H00527///Retinitis pigmentosa (RP)			GO:0016020///membrane+++GO:0045121///membrane raft+++GO:0005886///plasma membrane+++GO:0016021///integral component of membrane	GO:0003674///molecular_function	GO:0085029///extracellular matrix assembly+++GO:0051893///regulation of focal adhesion assembly+++GO:0032956///regulation of actin cytoskeleton organization+++GO:0007399///nervous system development+++GO:0030501///positive regulation of bone mineralization+++GO:0030154///cell differentiation+++GO:0051612///negative regulation of serotonin uptake+++GO:2000009///negative regulation of protein local…
10631	'POSTN'	mRNA	464.14	446.17	1301.64	1097.44	1273.43	1374.07	1199.54	1323.75	455.155	1121.95	987.87	3061.56	2685.81	3129.63	3326.8	2873.685	3228.215	1054.91	0.160537798260331	1.45147792263894	1.61444921978363	0.999985148788827	6.8018889275307E-27	4.23184950937838E-51					GO:0005802///trans-Golgi network+++GO:0005576///extracellular region+++GO:0031012///extracellular matrix+++GO:0005737///cytoplasm+++GO:0005794///Golgi apparatus+++GO:0005615///extracellular space+++GO:0031594///neuromuscular junction+++GO:0062023///collagen-containing extracellular matrix	GO:0005201///extracellular matrix structural constituent+++GO:0008201///heparin binding+++GO:0005515///protein binding+++GO:0050839///cell adhesion molecule binding+++GO:0046872///metal ion binding	GO:0071307///cellular response to vitamin K+++GO:0001666///response to hypoxia+++GO:0071356///cellular response to tumor necrosis factor+++GO:0001953///negative regulation of cell-matrix adhesion+++GO:0009888///tissue development+++GO:0001501///skeletal system development+++GO:1904209///positive regulation of chemokine (C-C motif) ligand 2 secretion+++GO:1900025///negative regulation of substrate…
56999	'ADAMTS9'	mRNA	0.12	0.06	0.32	0.32	0.31	0.26	0.32	0.285	0.09	0.28	0.13	0.76	0.79	0.77	0.63	0.775	0.7	0.205	-0.159316421976485	1.93937473351754	1.7817737945884	0.999985148788827	6.767383404004E-4	0.0022043681155697		H00409///Type II diabetes mellitus			GO:0062023///collagen-containing extracellular matrix+++GO:0043231///intracellular membrane-bounded organelle+++GO:0005615///extracellular space+++GO:0031012///extracellular matrix+++GO:0005783///endoplasmic reticulum+++GO:0005576///extracellular region+++GO:0009986///cell surface	GO:0016787///hydrolase activity+++GO:0046872///metal ion binding+++GO:0008270///zinc ion binding+++GO:0004175///endopeptidase activity+++GO:0004222///metalloendopeptidase activity+++GO:0008233///peptidase activity+++GO:0008237///metallopeptidase activity	GO:0090673///endothelial cell-matrix adhesion+++GO:1903671///negative regulation of sprouting angiogenesis+++GO:0016192///vesicle-mediated transport+++GO:0048070///regulation of developmental pigmentation+++GO:0010596///negative regulation of endothelial cell migration+++GO:0006508///proteolysis+++GO:0030198///extracellular matrix organization+++GO:0006516///glycoprotein catabolic process+++GO:00…
1734	'DIO2'	mRNA	0.67	0.66	1.42	2.47	1.54	1.91	1.945	1.725	0.665	1.63	1.46	3.34	6.04	3.79	4.62	4.69	4.205	1.545	-0.159120522725436	1.61030412608234	1.45277014976877	0.999985148788827	6.72943087883437E-8	2.06516730418299E-9	04919///Thyroid hormone signaling pathway				GO:0005623///cell+++GO:0005886///plasma membrane+++GO:0016021///integral component of membrane+++GO:0016020///membrane	GO:0008430///selenium binding+++GO:0016491///oxidoreductase activity+++GO:0004800///thyroxine 5'-deiodinase activity+++GO:0031625///ubiquitin protein ligase binding	GO:0120162///positive regulation of cold-induced thermogenesis+++GO:0001514///selenocysteine incorporation+++GO:0042446///hormone biosynthetic process+++GO:0045454///cell redox homeostasis+++GO:0055114///oxidation-reduction process+++GO:0042404///thyroid hormone catabolic process+++GO:0042403///thyroid hormone metabolic process+++GO:0006590///thyroid hormone generation
5468	'PPARG'	mRNA	2.69	1.86	6.45	4.71	6.21	5.77	5.58	5.99	2.275	6.5	4.11	15.17	11.52	15.26	13.97	13.345	14.615	5.305	0.115627051070059	1.25833423562014	1.37574255114496	0.999985148788827	6.71277821970184E-6	1.50193927191989E-8	05202///Transcriptional misregulation in cancer+++04211///Longevity regulating pathway+++04714///Thermogenesis+++05200///Pathways in cancer+++05016///Huntington's disease+++03320///PPAR signaling pathway+++04380///Osteoclast differentiation+++04152///AMPK signaling pathway+++05216///Thyroid cancer	H02106///Genetic obesity+++H00409///Type II diabetes mellitus+++H00420///Familial partial lipodystrophy (FPL)+++H00032///Thyroid cancer			GO:0005634///nucleus+++GO:0090575///RNA polymerase II transcription factor complex+++GO:0005829///cytosol+++GO:0048471///perinuclear region of cytoplasm+++GO:0032991///protein-containing complex+++GO:0005654///nucleoplasm+++GO:0005737///cytoplasm+++GO:0043231///intracellular membrane-bounded organelle	GO:0038023///signaling receptor activity+++GO:0044212///transcription regulatory region DNA binding+++GO:0003707///steroid hormone receptor activity+++GO:0001227///DNA-binding transcription repressor activity, RNA polymerase II-specific+++GO:0003682///chromatin binding+++GO:0043565///sequence-specific DNA binding+++GO:0005504///fatty acid binding+++GO:0050544///arachidonic acid binding+++GO:00422…	GO:0032526///response to retinoic acid+++GO:0060336///negative regulation of interferon-gamma-mediated signaling pathway+++GO:0007165///signal transduction+++GO:0007186///G protein-coupled receptor signaling pathway+++GO:0006919///activation of cysteine-type endopeptidase activity involved in apoptotic process+++GO:0006357///regulation of transcription by RNA polymerase II+++GO:0019216///regulati…
23090	'ZNF423'	mRNA	0.21	0.22	1.2	0.93	1.32	1.12	1.065	1.22	0.215	0.5	0.48	2.82	2.27	3.24	2.71	2.545	2.975	0.49	0.24032268254208	2.38074365651481	2.62371630731218	0.999985148788827	6.69994844066661E-10	1.50462697225509E-14					GO:0005654///nucleoplasm+++GO:0005634///nucleus	GO:0003677///DNA binding+++GO:0046872///metal ion binding+++GO:0003700///DNA-binding transcription factor activity+++GO:0003676///nucleic acid binding+++GO:0005515///protein binding+++GO:0000981///DNA-binding transcription factor activity, RNA polymerase II-specific	GO:0045892///negative regulation of transcription, DNA-templated+++GO:0007399///nervous system development+++GO:0120163///negative regulation of cold-induced thermogenesis+++GO:0045893///positive regulation of transcription, DNA-templated+++GO:0030513///positive regulation of BMP signaling pathway+++GO:0006355///regulation of transcription, DNA-templated+++GO:0007219///Notch signaling pathway+++G…
10643	'IGF2BP3'	mRNA	6.65	6.18	9.17	9.67	10.34	10.24	9.42	10.29	6.415	16.08	13.69	21.58	23.68	25.41	24.78	22.63	25.095	14.885	0.1431945605228	0.603557541583957	0.74859017582611	0.999985148788827	6.696889224523E-4	5.28503142908013E-7	04140///Autophagy - animal+++04137///Mitophagy - animal				GO:0005829///cytosol+++GO:0005634///nucleus+++GO:0005737///cytoplasm	GO:0048027///mRNA 5'-UTR binding+++GO:0005515///protein binding+++GO:0045182///translation regulator activity+++GO:0003730///mRNA 3'-UTR binding+++GO:0003676///nucleic acid binding+++GO:0003723///RNA binding	GO:0009653///anatomical structure morphogenesis+++GO:0043488///regulation of mRNA stability+++GO:0051028///mRNA transport+++GO:0017148///negative regulation of translation+++GO:0006412///translation+++GO:0042035///regulation of cytokine biosynthetic process+++GO:0006417///regulation of translation
5159	'PDGFRB'	mRNA	62.71	63.25	96.01	84.56	97.79	95.39	90.285	96.59	62.98	151.58	140.03	225.83	206.94	240.33	230.95	216.385	235.64	145.805	0.115224059593653	0.577951549772176	0.695433725837146	0.999985148788827	6.68467578351903E-5	3.91696796149457E-10	05166///HTLV-I infection+++04010///MAPK signaling pathway+++04072///Phospholipase D signaling pathway+++05214///Glioma+++04015///Rap1 signaling pathway+++05200///Pathways in cancer+++04151///PI3K-Akt signaling pathway+++05230///Central carbon metabolism in cancer+++04510///Focal adhesion+++05165///Human papillomavirus infection+++05206///MicroRNAs in cancer+++05215///Prostate cancer+++04810///Reg…	H00042///Glioma+++H01574///Familial idiopathic basal ganglia calcification+++H01910///Infantile myofibromatosis	M00177///Ribosome, eukaryotes		GO:0005925///focal adhesion+++GO:0031410///cytoplasmic vesicle+++GO:0043231///intracellular membrane-bounded organelle+++GO:0005764///lysosome+++GO:0016021///integral component of membrane+++GO:0005794///Golgi apparatus+++GO:0005886///plasma membrane+++GO:0009986///cell surface+++GO:0016324///apical plasma membrane+++GO:0031226///intrinsic component of plasma membrane+++GO:0005887///integral comp…	GO:0005017///platelet-derived growth factor-activated receptor activity+++GO:0038085///vascular endothelial growth factor binding+++GO:0019899///enzyme binding+++GO:0000166///nucleotide binding+++GO:0019901///protein kinase binding+++GO:0046934///phosphatidylinositol-4,5-bisphosphate 3-kinase activity+++GO:0004713///protein tyrosine kinase activity+++GO:0005161///platelet-derived growth factor re…	GO:0006024///glycosaminoglycan biosynthetic process+++GO:0048146///positive regulation of fibroblast proliferation+++GO:0006468///protein phosphorylation+++GO:0007169///transmembrane receptor protein tyrosine kinase signaling pathway+++GO:0042542///response to hydrogen peroxide+++GO:0032956///regulation of actin cytoskeleton organization+++GO:0007165///signal transduction+++GO:2000379///positive …
26052	'DNM3'	mRNA	6.6	8.14	4.27	3.95	4.18	4.08	4.11	4.13	7.37	15.96	18.02	10.04	9.68	10.27	9.87	9.86	10.07	16.99	0.0170517429115453	-0.780172996440711	-0.76066901136445	0.999985148788827	6.68285904064389E-6	8.38157910722494E-7	05100///Bacterial invasion of epithelial cells+++04072///Phospholipase D signaling pathway+++04144///Endocytosis+++04721///Synaptic vesicle cycle+++04961///Endocrine and other factor-regulated calcium reabsorption	H00606///Early infantile epileptic encephalopathy+++H00264///Charcot-Marie-Tooth disease (CMT)+++H00700///Centronuclear myopathy+++H00865///Lethal congenital contractural syndrome (LCCS)			GO:0061828///apical tubulobulbar complex+++GO:0005856///cytoskeleton+++GO:0048471///perinuclear region of cytoplasm+++GO:0005794///Golgi apparatus+++GO:0098978///glutamatergic synapse+++GO:0045202///synapse+++GO:0061829///basal tubulobulbar complex+++GO:0005886///plasma membrane+++GO:0043197///dendritic spine+++GO:0030424///axon+++GO:0005737///cytoplasm+++GO:0044327///dendritic spine head+++GO:00…	GO:0016787///hydrolase activity+++GO:0008017///microtubule binding+++GO:0042802///identical protein binding+++GO:0000166///nucleotide binding+++GO:0031802///type 5 metabotropic glutamate receptor binding+++GO:0031798///type 1 metabotropic glutamate receptor binding+++GO:0099186///structural constituent of postsynapse+++GO:0005525///GTP binding+++GO:0003924///GTPase activity+++GO:0050998///nitric-…	GO:0061001///regulation of dendritic spine morphogenesis+++GO:0051491///positive regulation of filopodium assembly+++GO:0007416///synapse assembly+++GO:0016185///synaptic vesicle budding from presynaptic endocytic zone membrane+++GO:0048488///synaptic vesicle endocytosis+++GO:0046847///filopodium assembly+++GO:0006897///endocytosis+++GO:0098884///postsynaptic neurotransmitter receptor internaliza…
4256	'MGP'	mRNA	0.76	1.16	13.75	11.78	11.7	13.52	12.765	12.61	0.96	1.85	2.58	32.35	28.82	28.74	32.74	30.585	30.74	2.215	0.0019675445124949	3.7903857011442	3.79537476167376	0.999985148788827	6.67550429184452E-53	5.89390835661061E-59		H00500///Keutel syndrome			GO:0062023///collagen-containing extracellular matrix+++GO:0070062///extracellular exosome+++GO:0005576///extracellular region+++GO:0031012///extracellular matrix	GO:0005201///extracellular matrix structural constituent+++GO:0008147///structural constituent of bone+++GO:0005515///protein binding+++GO:0005509///calcium ion binding	GO:0001503///ossification+++GO:0030500///regulation of bone mineralization+++GO:0007275///multicellular organism development+++GO:0001502///cartilage condensation+++GO:0051216///cartilage development+++GO:0030154///cell differentiation
2040	'STOM'	mRNA	50.22	47.52	70.44	68.9	71.52	73.82	69.67	72.67	48.87	121.41	105.22	165.69	168.61	175.77	178.72	167.15	177.245	113.315	0.0801277564879938	0.567635502726349	0.649818157724797	0.999985148788827	6.66912201919878E-5	6.50890315980659E-8					GO:0035577///azurophil granule membrane+++GO:0005886///plasma membrane+++GO:0072562///blood microparticle+++GO:0005856///cytoskeleton+++GO:0031982///vesicle+++GO:0016020///membrane+++GO:0035579///specific granule membrane+++GO:0042470///melanosome+++GO:0016021///integral component of membrane+++GO:0005783///endoplasmic reticulum+++GO:0005887///integral component of plasma membrane+++GO:0005739///…	GO:0070063///RNA polymerase binding+++GO:0005515///protein binding+++GO:0042802///identical protein binding+++GO:0042803///protein homodimerization activity	GO:0090314///positive regulation of protein targeting to membrane+++GO:0051260///protein homooligomerization+++GO:0034765///regulation of ion transmembrane transport+++GO:0048524///positive regulation of viral process+++GO:1901585///regulation of acid-sensing ion channel activity+++GO:0044829///positive regulation by host of viral genome replication+++GO:0043312///neutrophil degranulation
5083	'PAX9'	mRNA	1.13	1.15	0.24	0.37	0.2	0.21	0.305	0.205	1.14	2.73	2.55	0.56	0.91	0.49	0.51	0.735	0.5	2.64	-0.59697230760055	-1.84114590232812	-2.43615668900138	0.999985148788827	6.66912201919878E-5	5.46063624709286E-8		H02046///OFC syndrome+++H00625///Tooth agenesis			GO:0005634///nucleus	GO:0005515///protein binding+++GO:0001228///DNA-binding transcription activator activity, RNA polymerase II-specific+++GO:0003677///DNA binding+++GO:0003700///DNA-binding transcription factor activity+++GO:0000977///RNA polymerase II regulatory region sequence-specific DNA binding+++GO:0000981///DNA-binding transcription factor activity, RNA polymerase II-specific	GO:0007275///multicellular organism development+++GO:0071363///cellular response to growth factor stimulus+++GO:0060325///face morphogenesis+++GO:0006355///regulation of transcription, DNA-templated+++GO:0007492///endoderm development+++GO:0042476///odontogenesis+++GO:0009887///animal organ morphogenesis+++GO:0045944///positive regulation of transcription by RNA polymerase II+++GO:0042481///regul…
55723	'ASF1B'	mRNA	8.89	9.29	2.78	3.86	2.44	3.31	3.32	2.875	9.09	21.49	20.57	6.55	9.44	6.01	8.01	7.995	7.01	21.03	-0.186311568243121	-1.39933002815391	-1.58328076140335	0.999985148788827	6.633953211669411E-9	1.17270265822175E-12					GO:0005634///nucleus+++GO:0032991///protein-containing complex+++GO:0000785///chromatin+++GO:0005654///nucleoplasm+++GO:0000790///nuclear chromatin	GO:0042393///histone binding+++GO:0005515///protein binding	GO:0006336///DNA replication-independent nucleosome assembly+++GO:0007275///multicellular organism development+++GO:0006334///nucleosome assembly+++GO:0006335///DNA replication-dependent nucleosome assembly+++GO:0006333///chromatin assembly or disassembly+++GO:0007283///spermatogenesis+++GO:0001835///blastocyst hatching+++GO:0030154///cell differentiation+++GO:0006325///chromatin organization
4675	'NAP1L3'	mRNA	1.72	1.66	3.1	3.19	2.66	3.38	3.145	3.02	1.69	4.15	3.68	7.28	7.81	6.54	8.18	7.545	7.36	3.915	-0.0397498207038398	0.952343113115345	0.91470909904328	0.999985148788827	6.62779627606E-4	0.0010653189770135					GO:0005634///nucleus	GO:0005515///protein binding	GO:0006334///nucleosome assembly
10133	'OPTN'	mRNA	50.87	56.57	35.88	31.27	35.48	35.01	33.575	35.245	53.72	122.96	125.24	84.4	76.53	87.19	84.76	80.465	85.975	124.1	0.0861121097124255	-0.618208078561196	-0.529676549023381	0.999985148788827	6.62739016584216E-5	3.08158063383162E-5	04137///Mitophagy - animal	H00612///Primary open angle glaucoma+++H00058///Amyotrophic lateral sclerosis (ALS)			GO:0005737///cytoplasm+++GO:0005654///nucleoplasm+++GO:0055037///recycling endosome+++GO:0005802///trans-Golgi network+++GO:0005776///autophagosome+++GO:0048471///perinuclear region of cytoplasm+++GO:0055038///recycling endosome membrane+++GO:0005794///Golgi apparatus+++GO:0031410///cytoplasmic vesicle+++GO:0005829///cytosol+++GO:0000139///Golgi membrane+++GO:0005768///endosome+++GO:0005634///nuc…	GO:0017137///Rab GTPase binding+++GO:0005515///protein binding+++GO:0042802///identical protein binding+++GO:0031593///polyubiquitin modification-dependent protein binding+++GO:0030674///protein binding, bridging+++GO:0070530///K63-linked polyubiquitin modification-dependent protein binding+++GO:0046872///metal ion binding+++GO:0008022///protein C-terminus binding	GO:0045087///innate immune response+++GO:0043124///negative regulation of I-kappaB kinase/NF-kappaB signaling+++GO:0016192///vesicle-mediated transport+++GO:0000086///G2/M transition of mitotic cell cycle+++GO:0043001///Golgi to plasma membrane protein transport+++GO:0007030///Golgi organization+++GO:0090161///Golgi ribbon formation+++GO:1904417///positive regulation of xenophagy+++GO:0006914///a…
10615	'SPAG5'	mRNA	8.63	7.66	3.16	4.66	3.19	3.74	3.91	3.465	8.145	20.86	16.97	7.42	11.41	7.85	9.06	9.415	8.455	18.915	-0.153183797497596	-1.00416298498612	-1.15588650364583	0.999985148788827	6.62555896222935E-6	1.9188695968878897E-11					GO:0005815///microtubule organizing center+++GO:0035371///microtubule plus-end+++GO:0000922///spindle pole+++GO:0005737///cytoplasm+++GO:0034451///centriolar satellite+++GO:0000776///kinetochore+++GO:0005856///cytoskeleton+++GO:0005694///chromosome+++GO:0072686///mitotic spindle+++GO:0097431///mitotic spindle pole+++GO:0005874///microtubule+++GO:0030496///midbody+++GO:0000777///condensed chromoso…	GO:0005515///protein binding+++GO:0008017///microtubule binding	GO:0007059///chromosome segregation+++GO:0032388///positive regulation of intracellular transport+++GO:0007049///cell cycle+++GO:0000070///mitotic sister chromatid segregation+++GO:0090235///regulation of metaphase plate congression+++GO:0051301///cell division+++GO:0051988///regulation of attachment of spindle microtubules to kinetochore+++GO:0007051///spindle organization+++GO:1905832///positiv…
219348	'PLAC9'	mRNA	18.43	23.32	38.97	31.59	31.99	34.38	35.28	33.185	20.875	44.55	51.64	91.66	77.3	78.61	83.23	84.48	80.92	48.095	-0.0624705946135157	0.802245528676608	0.742631316006031	0.999985148788827	6.607115948742E-4	3.477300412482E-4					GO:0005576///extracellular region	GO:0005515///protein binding
254531	'LPCAT4'	mRNA	11.14	12.12	16.71	17.37	17.61	17.27	17.04	17.44	11.63	26.94	26.83	39.3	42.51	43.27	41.81	40.905	42.54	26.885	0.0317610529500654	0.611563184469185	0.645413440787099	0.999985148788827	6.607115948742E-4	4.25370741438394E-5	01100///Metabolic pathways+++00564///Glycerophospholipid metabolism+++00565///Ether lipid metabolism			R01318///Acyl-CoA:1-acyl-sn-glycero-3-phosphocholine O-acyltransferase Acyl-CoA + 1-Acyl-sn-glycero-3-phosphocholine <=> CoA + Phosphatidylcholine+++R03437///Acetyl-CoA:1-alkyl-sn-glycero-3-phosphocholine 2-O-acetyltransferase Acetyl-CoA + 1-Organyl-2-lyso-sn-glycero-3-phosphocholine <=> CoA + 2-Acetyl-1-alkyl-sn-glycero-3-phosphocholine+++R04413///Acyl-CoA:1-alkenylglycerophosphoethanolamine O-a…	GO:0016020///membrane+++GO:0005783///endoplasmic reticulum+++GO:0005789///endoplasmic reticulum membrane+++GO:0005634///nucleus+++GO:0016021///integral component of membrane+++GO:0005737///cytoplasm	GO:0047184///1-acylglycerophosphocholine O-acyltransferase activity+++GO:0047192///1-alkylglycerophosphocholine O-acetyltransferase activity+++GO:0047166///1-alkenylglycerophosphoethanolamine O-acyltransferase activity+++GO:0003841///1-acylglycerol-3-phosphate O-acyltransferase activity+++GO:0047144///2-acylglycerol-3-phosphate O-acyltransferase activity+++GO:0071617///lysophospholipid acyltransf…	GO:0036148///phosphatidylglycerol acyl-chain remodeling+++GO:0036152///phosphatidylethanolamine acyl-chain remodeling+++GO:0036151///phosphatidylcholine acyl-chain remodeling+++GO:0006654///phosphatidic acid biosynthetic process+++GO:0006644///phospholipid metabolic process+++GO:0036150///phosphatidylserine acyl-chain remodeling
9055	'PRC1'	mRNA	40.07	36.54	13.78	19.45	14.4	15.68	16.615	15.04	38.305	96.86	80.9	32.42	47.61	35.38	37.95	40.015	36.665	88.88	-0.147489439802992	-1.1403003776935	-1.2864319772026	0.999985148788827	6.60463093968196E-10	9.647981617944691E-23					GO:0005876///spindle microtubule+++GO:0005737///cytoplasm+++GO:0005856///cytoskeleton+++GO:0005829///cytosol+++GO:0005634///nucleus+++GO:0070938///contractile ring+++GO:0030496///midbody+++GO:0005874///microtubule+++GO:0000922///spindle pole+++GO:0005819///spindle	GO:0005515///protein binding+++GO:0019894///kinesin binding+++GO:0019901///protein kinase binding+++GO:0042802///identical protein binding+++GO:0008017///microtubule binding	GO:0008284///positive regulation of cell proliferation+++GO:0000022///mitotic spindle elongation+++GO:0007049///cell cycle+++GO:0051301///cell division+++GO:0000226///microtubule cytoskeleton organization+++GO:0032465///regulation of cytokinesis+++GO:0001578///microtubule bundle formation
4017	'LOXL2'	mRNA	145.83	139.61	259.02	255.06	260.37	257.02	257.04	258.695	142.72	352.5	309.11	609.24	624.23	639.9	622.28	616.735	631.09	330.805	0.028299111678189	0.905690419813367	0.935996808197718	0.999985148788827	6.58330197819052E-13	1.3250061740503201E-17					GO:0005694///chromosome+++GO:0005783///endoplasmic reticulum+++GO:0062023///collagen-containing extracellular matrix+++GO:0005737///cytoplasm+++GO:0005634///nucleus+++GO:0005576///extracellular region+++GO:0005829///cytosol+++GO:0005654///nucleoplasm+++GO:0016020///membrane+++GO:0005615///extracellular space+++GO:0005604///basement membrane+++GO:0001533///cornified envelope+++GO:0000785///chromat…	GO:0070492///oligosaccharide binding+++GO:0004720///protein-lysine 6-oxidase activity+++GO:0005515///protein binding+++GO:0005507///copper ion binding+++GO:0005198///structural molecule activity+++GO:0016491///oxidoreductase activity+++GO:0030674///protein binding, bridging+++GO:0030280///structural constituent of epidermis+++GO:0005200///structural constituent of cytoskeleton+++GO:0005044///scav…	GO:0031424///keratinization+++GO:0010718///positive regulation of epithelial to mesenchymal transition+++GO:0070268///cornification+++GO:0001666///response to hypoxia+++GO:0000122///negative regulation of transcription by RNA polymerase II+++GO:0030216///keratinocyte differentiation+++GO:1902455///negative regulation of stem cell population maintenance+++GO:0001837///epithelial to mesenchymal tra…
167838	'TXLNB'	mRNA	0.36	0.4	0.03	0.04	0.01	0.05	0.035	0.03	0.38	0.86	0.88	0.07	0.09	0.02	0.12	0.08	0.07	0.87	-0.847141496092598	-3.58968935255626	-4.42620856116611	0.999985148788827	6.57260612833834E-6	1.48645164986141E-6	04137///Mitophagy - animal+++04140///Autophagy - animal				GO:0005737///cytoplasm	GO:0019905///syntaxin binding+++GO:0005515///protein binding	GO:0090305///nucleic acid phosphodiester bond hydrolysis+++GO:0045930///negative regulation of mitotic cell cycle+++GO:0006310///DNA recombination+++GO:0032197///transposition, RNA-mediated+++GO:0030323///respiratory tube development+++GO:0032199///reverse transcription involved in RNA-mediated transposition
114793	'FMNL2'	mRNA	13.13	10.83	6.11	6.16	6.07	5.49	6.135	5.78	11.98	31.74	23.97	14.36	15.09	14.93	13.29	14.725	14.11	27.855	-0.071314442562388	-0.904195998695947	-0.973752720032534	0.999985148788827	6.56131161622891E-8	3.82550310277121E-10					GO:0005737///cytoplasm+++GO:0005829///cytosol	GO:0003779///actin binding+++GO:0017048///Rho GTPase binding+++GO:0045296///cadherin binding	GO:0016043///cellular component organization+++GO:0022604///regulation of cell morphogenesis+++GO:0030036///actin cytoskeleton organization+++GO:0030866///cortical actin cytoskeleton organization+++GO:0007010///cytoskeleton organization
728392	'LOC728392'	mRNA	8.19	8.51	24.84	29.09	22.6	23.5	26.965	23.05	8.35	19.8	18.85	58.43	71.19	55.53	56.9	64.81	56.215	19.325	-0.204453599238951	1.74364339331594	1.54101646115346	0.999985148788827	6.55857176838094E-24	6.81337473064048E-23
220134	'SKA1'	mRNA	3.54	2.81	1.1	1.53	1.14	1.17	1.315	1.155	3.175	8.56	6.21	2.58	3.75	2.8	2.83	3.165	2.815	7.385	-0.164270886042325	-1.22316058900506	-1.38614030285702	0.999985148788827	6.55837711650674E-5	3.03947407901026E-7	04140///Autophagy - animal+++04137///Mitophagy - animal				GO:0005829///cytosol+++GO:0000775///chromosome, centromeric region+++GO:0005856///cytoskeleton+++GO:0000777///condensed chromosome kinetochore+++GO:0005874///microtubule+++GO:0005694///chromosome+++GO:0015630///microtubule cytoskeleton+++GO:0005737///cytoplasm+++GO:0000940///condensed chromosome outer kinetochore+++GO:0005819///spindle+++GO:0000776///kinetochore+++GO:0005876///spindle microtubule	GO:0005515///protein binding+++GO:0008017///microtubule binding	GO:0031110///regulation of microtubule polymerization or depolymerization+++GO:0007059///chromosome segregation+++GO:0007049///cell cycle+++GO:0000278///mitotic cell cycle+++GO:0051301///cell division
2941	'GSTA4'	mRNA	10.13	11.01	17.43	17.83	16.43	17.28	17.63	16.855	10.57	24.49	24.38	41.0	43.63	40.38	41.85	42.315	41.115	24.435	-0.0382095904983862	0.787561111274055	0.751472804255908	0.999985148788827	6.53375490772021E-5	3.59230401654714E-5	00982///Drug metabolism - cytochrome P450+++00980///Metabolism of xenobiotics by cytochrome P450+++05200///Pathways in cancer+++05204///Chemical carcinogenesis+++05418///Fluid shear stress and atherosclerosis+++00480///Glutathione metabolism+++00983///Drug metabolism - other enzymes+++01524///Platinum drug resistance+++05225///Hepatocellular carcinoma	H00516///Cleft lip and/or cleft palate+++H00024///Prostate cancer		R07003///(1R)-glutathionyl-(2R)-hydroxy-1,2-dihydronaphthalene glutathione-lyase (epoxide-forming) (1S,2R)-Naphthalene 1,2-oxide + Glutathione <=> (1R)-Glutathionyl-(2R)-hydroxy-1,2-dihydronaphthalene+++R07094///2-(S-glutathionyl)acetyl-chloride:glutathione 2-(S-glutathionyl)acetyltransferase 2-(S-Glutathionyl)acetyl chloride + Glutathione <=> 2-(S-Glutathionyl)acetyl glutathione + Hydrochloric a…	GO:0005737///cytoplasm+++GO:0005829///cytosol	GO:0042802///identical protein binding+++GO:0005515///protein binding+++GO:0004364///glutathione transferase activity+++GO:0016740///transferase activity+++GO:0042803///protein homodimerization activity	GO:0006805///xenobiotic metabolic process+++GO:1901687///glutathione derivative biosynthetic process+++GO:0006749///glutathione metabolic process
127435	'PODN'	mRNA	12.3	15.42	30.48	23.32	33.51	27.84	26.9	30.675	13.86	29.73	34.14	71.69	57.08	82.34	67.41	64.385	74.875	31.935	0.213490943474885	1.00680945296769	1.2228194999097	0.999985148788827	6.52477232258444E-8	1.2410695179817102E-15					GO:0005576///extracellular region+++GO:0005615///extracellular space+++GO:0062023///collagen-containing extracellular matrix+++GO:0005737///cytoplasm	GO:0030021///extracellular matrix structural constituent conferring compression resistance+++GO:0005518///collagen binding	GO:0008285///negative regulation of cell proliferation+++GO:0030336///negative regulation of cell migration
4605	'MYBL2'	mRNA	12.77	13.02	5.48	6.91	5.91	6.11	6.195	6.01	12.895	30.86	28.82	12.89	16.92	14.52	14.79	14.905	14.655	29.84	-0.024637302346313	-1.00141934311459	-1.02432488873891	0.999985148788827	6.52477232258444E-8	2.0048512357246797E-11	04218///Cellular senescence+++05166///HTLV-I infection				GO:0005654///nucleoplasm+++GO:0005634///nucleus+++GO:0031523///Myb complex	GO:0000981///DNA-binding transcription factor activity, RNA polymerase II-specific+++GO:0000978///RNA polymerase II proximal promoter sequence-specific DNA binding+++GO:0003677///DNA binding+++GO:0003700///DNA-binding transcription factor activity+++GO:0001228///DNA-binding transcription activator activity, RNA polymerase II-specific+++GO:0005515///protein binding	GO:1990830///cellular response to leukemia inhibitory factor+++GO:0051726///regulation of cell cycle+++GO:0090307///mitotic spindle assembly+++GO:0000278///mitotic cell cycle+++GO:0045944///positive regulation of transcription by RNA polymerase II+++GO:0043525///positive regulation of neuron apoptotic process+++GO:0045893///positive regulation of transcription, DNA-templated+++GO:0006357///regula…
9023	'CH25H'	mRNA	50.15	55.55	21.52	19.38	20.16	23.66	20.45	21.91	52.85	121.22	123.0	50.61	47.43	49.54	57.29	49.02	53.415	122.11	0.120330843672775	-1.31711488911277	-1.1942711971349	0.999985148788827	6.50103133627265E-18	3.9154212695442E-17	00120///Primary bile acid biosynthesis			R07218///cholesterol,hydrogen-donor:oxygen oxidoreductase (25-hydroxylating) Cholesterol + Reduced acceptor + Oxygen <=> 25-Hydroxycholesterol + Acceptor + H2O	GO:0005789///endoplasmic reticulum membrane+++GO:0005783///endoplasmic reticulum+++GO:0016020///membrane+++GO:0005829///cytosol+++GO:0016021///integral component of membrane	GO:0008395///steroid hydroxylase activity+++GO:0000254///C-4 methylsterol oxidase activity+++GO:0016491///oxidoreductase activity+++GO:0004497///monooxygenase activity+++GO:0001567///cholesterol 25-hydroxylase activity+++GO:0046872///metal ion binding+++GO:0005506///iron ion binding	GO:0008610///lipid biosynthetic process+++GO:0055114///oxidation-reduction process+++GO:0035754///B cell chemotaxis+++GO:0008203///cholesterol metabolic process+++GO:0006699///bile acid biosynthetic process+++GO:0006694///steroid biosynthetic process+++GO:0006629///lipid metabolic process+++GO:0008202///steroid metabolic process+++GO:0016126///sterol biosynthetic process
79980	'DSN1'	mRNA	6.5	7.04	4.12	3.46	2.83	2.82	3.79	2.825	6.77	15.72	15.58	9.68	8.46	6.95	6.82	9.07	6.885	15.65	-0.342965157350252	-0.803433971733458	-1.14405280532042	0.999985148788827	6.49422435865E-4	3.70769539757237E-8					GO:0005634///nucleus+++GO:0000818///nuclear MIS12/MIND complex+++GO:0005576///extracellular region+++GO:0005730///nucleolus+++GO:0000776///kinetochore+++GO:0000941///condensed nuclear chromosome inner kinetochore+++GO:0000777///condensed chromosome kinetochore+++GO:0001650///fibrillar center+++GO:0005694///chromosome+++GO:0035578///azurophil granule lumen+++GO:0005829///cytosol+++GO:0000444///MIS…	GO:0005515///protein binding	GO:0043312///neutrophil degranulation+++GO:0000070///mitotic sister chromatid segregation+++GO:0007049///cell cycle+++GO:0007059///chromosome segregation+++GO:0051301///cell division
3875	'KRT18'	mRNA	5.56	6.96	28.49	30.03	24.42	29.08	29.26	26.75	6.26	13.45	15.42	67.0	73.49	60.01	70.4	70.245	65.205	14.435	-0.108449406895213	2.28853054328237	2.18232077170661	0.999985148788827	6.48250519778958E-39	9.45941927883272E-37	04915///Estrogen signaling pathway	H00691///Bullous congenital ichthyosiform erythroderma (BCIE)+++H00708///Naegeli-Franceschetti-Jadassohn syndrome+++H01673///Palmoplantar keratoderma+++H00722///Epidermolytic palmoplantar keratoderma (EPPK)+++H00584///Epidermolysis bullosa simplex+++H00723///Non-epidermolytic palmoplantar keratoderma (NEPPK)+++H00724///White sponge nevus+++H00738///Ichthyosis with confetti+++H00796///Dermatopathi…			GO:0005829///cytosol+++GO:0034451///centriolar satellite+++GO:0005882///intermediate filament+++GO:0071944///cell periphery+++GO:0005815///microtubule organizing center+++GO:0048471///perinuclear region of cytoplasm+++GO:0045095///keratin filament+++GO:0005730///nucleolus+++GO:0005737///cytoplasm+++GO:0005913///cell-cell adherens junction+++GO:0005634///nucleus+++GO:0070062///extracellular exosome	GO:0005198///structural molecule activity+++GO:0003723///RNA binding+++GO:0005515///protein binding+++GO:0097110///scaffold protein binding+++GO:0098641///cadherin binding involved in cell-cell adhesion	GO:0043000///Golgi to plasma membrane CFTR protein transport+++GO:0097191///extrinsic apoptotic signaling pathway+++GO:0016032///viral process+++GO:0097284///hepatocyte apoptotic process+++GO:0009653///anatomical structure morphogenesis+++GO:0031424///keratinization+++GO:0098609///cell-cell adhesion+++GO:0007049///cell cycle+++GO:0033209///tumor necrosis factor-mediated signaling pathway+++GO:004…
79669	'C3orf52'	mRNA	1.78	1.84	0.62	0.72	0.74	0.75	0.67	0.745	1.81	4.29	4.07	1.46	1.75	1.82	1.81	1.605	1.815	4.18	0.0811329099377752	-1.12650577984313	-1.04341888364114	0.999985148788827	6.473973428742E-4	6.81935455393E-4					GO:0016021///integral component of membrane+++GO:0005789///endoplasmic reticulum membrane+++GO:0005783///endoplasmic reticulum+++GO:0016020///membrane	GO:0005515///protein binding	GO:0032199///reverse transcription involved in RNA-mediated transposition+++GO:0006310///DNA recombination+++GO:0032197///transposition, RNA-mediated+++GO:0090305///nucleic acid phosphodiester bond hydrolysis
1870	'E2F2'	mRNA	0.64	0.58	0.14	0.21	0.11	0.18	0.175	0.145	0.61	1.55	1.27	0.33	0.51	0.28	0.42	0.42	0.35	1.41	-0.168412319464685	-1.74736439804807	-1.9126892627587	0.999985148788827	6.428508376782E-4	1.331071151379E-4	04934///Cushing's syndrome+++04218///Cellular senescence+++05223///Non-small cell lung cancer+++05212///Pancreatic cancer+++05225///Hepatocellular carcinoma+++05206///MicroRNAs in cancer+++05226///Gastric cancer+++05220///Chronic myeloid leukemia+++05163///Human cytomegalovirus infection+++05214///Glioma+++05166///HTLV-I infection+++05219///Bladder cancer+++05215///Prostate cancer+++05161///Hepat…		M00692///Cell cycle - G1/S transition		GO:0005654///nucleoplasm+++GO:0005634///nucleus+++GO:0005667///transcription factor complex+++GO:0090575///RNA polymerase II transcription factor complex	GO:0003677///DNA binding+++GO:0001228///DNA-binding transcription activator activity, RNA polymerase II-specific+++GO:0001227///DNA-binding transcription repressor activity, RNA polymerase II-specific+++GO:0005515///protein binding+++GO:0000987///proximal promoter sequence-specific DNA binding+++GO:0000977///RNA polymerase II regulatory region sequence-specific DNA binding+++GO:0000981///DNA-bind…	GO:1990086///lens fiber cell apoptotic process+++GO:0007049///cell cycle+++GO:0072332///intrinsic apoptotic signaling pathway by p53 class mediator+++GO:0006367///transcription initiation from RNA polymerase II promoter+++GO:0000122///negative regulation of transcription by RNA polymerase II+++GO:0045944///positive regulation of transcription by RNA polymerase II+++GO:1903671///negative regulatio…
23585	'TMEM50A'	mRNA	81.15	82.9	105.68	119.53	102.3	107.43	112.605	104.865	82.025	196.17	183.54	248.57	292.54	251.42	260.09	270.555	255.755	189.855	-0.0824269917437992	0.512049662677457	0.431516409618888	0.999985148788827	6.422421649337E-4	5.619008857315E-4					GO:0043025///neuronal cell body+++GO:0005783///endoplasmic reticulum+++GO:0016021///integral component of membrane+++GO:0005737///cytoplasm+++GO:0097386///glial cell projection+++GO:0016020///membrane	GO:0008519///ammonium transmembrane transporter activity	GO:0032511///late endosome to vacuole transport via multivesicular body sorting pathway
2625	'GATA3'	mRNA	0.4	0.57	0.02	0.01	0.01	0.0	0.015	0.005	0.485	0.97	1.26	0.05	0.03	0.03	0.0	0.04	0.015	1.115	-1.55766619125731	-4.78044237404397	-6.3482289438766	0.999985148788827	6.42071900891916E-5	5.459958661766E-4	04658///Th1 and Th2 cell differentiation+++04659///Th17 cell differentiation+++04928///Parathyroid hormone synthesis, secretion and action	H01360///Allergic rhinitis+++H01271///Hypoparathyroidism with sensorineural deafness and renal dysplasia			GO:0005634///nucleus+++GO:0000790///nuclear chromatin+++GO:0005654///nucleoplasm	GO:0000978///RNA polymerase II proximal promoter sequence-specific DNA binding+++GO:0008134///transcription factor binding+++GO:0001228///DNA-binding transcription activator activity, RNA polymerase II-specific+++GO:0046872///metal ion binding+++GO:0003713///transcription coactivator activity+++GO:0000981///DNA-binding transcription factor activity, RNA polymerase II-specific+++GO:0005134///inter…	GO:0072107///positive regulation of ureteric bud formation+++GO:0045786///negative regulation of cell cycle+++GO:0042472///inner ear morphogenesis+++GO:0072179///nephric duct formation+++GO:2000553///positive regulation of T-helper 2 cell cytokine production+++GO:0048485///sympathetic nervous system development+++GO:0009791///post-embryonic development+++GO:0045061///thymic T cell selection+++GO:…
55124	'PIWIL2'	mRNA	0.76	0.51	0.01	0.06	0.06	0.02	0.035	0.04	0.635	1.83	1.13	0.03	0.14	0.14	0.05	0.085	0.095	1.48	0.311706006065223	-4.08628700681145	-3.7797345071144	0.999985148788827	6.4122002978861E-8	2.9086040872235E-8	04320///Dorso-ventral axis formation				GO:0010370///perinucleolar chromocenter+++GO:0005634///nucleus+++GO:1990923///PET complex+++GO:0033391///chromatoid body+++GO:0043186///P granule+++GO:0005737///cytoplasm+++GO:0071546///pi-body+++GO:0097433///dense body	GO:0034584///piRNA binding+++GO:0004518///nuclease activity+++GO:0003729///mRNA binding+++GO:0003723///RNA binding+++GO:0003676///nucleic acid binding+++GO:0004521///endoribonuclease activity+++GO:0016787///hydrolase activity+++GO:0046872///metal ion binding+++GO:1905538///polysome binding+++GO:0004519///endonuclease activity	GO:0071442///positive regulation of histone H3-K14 acetylation+++GO:0006417///regulation of translation+++GO:0048477///oogenesis+++GO:0051321///meiotic cell cycle+++GO:2000617///positive regulation of histone H3-K9 acetylation+++GO:0031047///gene silencing by RNA+++GO:0043046///DNA methylation involved in gamete generation+++GO:0030718///germ-line stem cell population maintenance+++GO:0030154///c…
23452	'ANGPTL2'	mRNA	19.58	21.47	38.02	29.43	47.39	38.55	33.725	42.97	20.525	47.33	47.53	89.43	72.03	116.47	93.35	80.73	104.91	47.43	0.364467126746202	0.772533589238364	1.13923748755186	0.999985148788827	6.38924980934772E-6	2.0318325637589698E-16					GO:0005576///extracellular region+++GO:0062023///collagen-containing extracellular matrix+++GO:0070062///extracellular exosome+++GO:0005615///extracellular space	GO:0005515///protein binding+++GO:0005102///signaling receptor binding	GO:0007275///multicellular organism development
23474	'ETHE1'	mRNA	23.81	29.42	43.66	38.99	39.27	37.11	41.325	38.19	26.615	57.57	65.13	102.68	95.41	96.51	89.85	99.045	93.18	61.35	-0.0867371157733555	0.67813104892219	0.593899497224348	0.999985148788827	6.377832338018E-4	0.0012779264936855	00920///Sulfur metabolism+++01120///Microbial metabolism in diverse environments	H01249///Ethylmalonic encephalopathy (EE)		R08678///S-sulfanylglutathione:oxygen oxidoreductase S-Sulfanylglutathione + Oxygen + H2O <=> Glutathione + Sulfite	GO:0005739///mitochondrion+++GO:0005759///mitochondrial matrix+++GO:0005737///cytoplasm+++GO:0005634///nucleus+++GO:0005654///nucleoplasm	GO:0005506///iron ion binding+++GO:0051213///dioxygenase activity+++GO:0046872///metal ion binding+++GO:0016491///oxidoreductase activity+++GO:0016788///hydrolase activity, acting on ester bonds+++GO:0050313///sulfur dioxygenase activity	GO:0070813///hydrogen sulfide metabolic process+++GO:0055114///oxidation-reduction process+++GO:0006749///glutathione metabolic process+++GO:0070221///sulfide oxidation, using sulfide:quinone oxidoreductase
84319	'CMSS1'	mRNA	15.41	17.09	7.96	7.23	7.74	7.84	7.595	7.79	16.25	37.26	37.84	18.71	17.69	19.03	18.97	18.2	19.0	37.55	0.0570709294120766	-1.04619439596374	-0.986799758135859	0.999985148788827	6.36334207442865E-7	2.78266165633239E-7	04140///Autophagy - animal+++04137///Mitophagy - animal				GO:0030686///90S preribosome+++GO:0005634///nucleus	GO:0003723///RNA binding
284021	'MILR1'	mRNA	4.09	3.59	0.08	0.1	0.06	0.11	0.09	0.085	3.84	9.89	7.95	0.19	0.25	0.16	0.27	0.22	0.215	8.92	-0.182200518645775	-5.46917156786966	-5.64718590023712	0.999985148788827	6.3285504533174294E-18	9.11420546478626E-18	04137///Mitophagy - animal+++04140///Autophagy - animal+++01100///Metabolic pathways	H01118///Progressive external ophthalmoplegia (PEO)	M00294///DNA polymerase gamma complex		GO:0016021///integral component of membrane+++GO:0005886///plasma membrane+++GO:0016020///membrane+++GO:0042629///mast cell granule+++GO:0005887///integral component of plasma membrane		GO:0033004///negative regulation of mast cell activation+++GO:0043303///mast cell degranulation
3274	'HRH2'	mRNA	0.0	0.0	0.45	0.19	0.38	0.25	0.32	0.315	0.0	0.0	0.0	1.06	0.47	0.94	0.59	0.765	0.765	0.0	-0.0672835933710061	8.09305889374683	8.02917446401495	0.999985148788827	6.30503350745795E-6	4.09430791271368E-6	04971///Gastric acid secretion+++04080///Neuroactive ligand-receptor interaction+++04020///Calcium signaling pathway				GO:0005887///integral component of plasma membrane+++GO:0005886///plasma membrane	GO:0004969///histamine receptor activity	GO:0007613///memory+++GO:0001697///histamine-induced gastric acid secretion+++GO:0048732///gland development+++GO:0048565///digestive tract development+++GO:0003382///epithelial cell morphogenesis+++GO:0045907///positive regulation of vasoconstriction+++GO:0007187///G protein-coupled receptor signaling pathway, coupled to cyclic nucleotide second messenger+++GO:0001698///gastrin-induced gastric a…
10953	'TOMM34'	mRNA	37.01	37.46	19.24	19.83	22.08	22.45	19.535	22.265	37.235	89.46	82.94	45.25	48.53	54.26	54.36	46.89	54.31	86.2	0.194323690241752	-0.860253061611081	-0.66392318766551	0.999985148788827	6.295540929602751E-9	7.58604078374223E-7					GO:0005654///nucleoplasm+++GO:0005741///mitochondrial outer membrane+++GO:0005829///cytosol+++GO:0016021///integral component of membrane+++GO:0016020///membrane+++GO:0005634///nucleus+++GO:0005737///cytoplasm+++GO:0005739///mitochondrion	GO:0005515///protein binding+++GO:0031072///heat shock protein binding	GO:0006626///protein targeting to mitochondrion
81624	'DIAPH3'	mRNA	10.07	7.5	4.56	5.57	4.96	5.29	5.065	5.125	8.785	24.34	16.61	10.72	13.62	12.2	12.82	12.17	12.51	20.475	-0.023546915794182	-0.730217477865409	-0.752331428690616	0.999985148788827	6.290916536341E-4	5.63619102702666E-5	04810///Regulation of actin cytoskeleton				GO:0005634///nucleus+++GO:0005829///cytosol+++GO:0005737///cytoplasm	GO:0017048///Rho GTPase binding+++GO:0045296///cadherin binding+++GO:0003779///actin binding	GO:0030041///actin filament polymerization+++GO:0016043///cellular component organization+++GO:0030036///actin cytoskeleton organization+++GO:0007010///cytoskeleton organization+++GO:0007283///spermatogenesis
9319	'TRIP13'	mRNA	16.04	14.87	5.79	7.19	5.41	6.9	6.49	6.155	15.455	38.76	32.93	13.62	17.59	13.29	16.7	15.605	14.995	35.845	-0.062296626762595	-1.19817146351463	-1.25851661470748	0.999985148788827	6.280044882550489E-11	1.46011585533353E-13		H01288///Mosaic variegated aneuploidy (MVA) syndrome			GO:0001673///male germ cell nucleus+++GO:0005634///nucleus+++GO:0005694///chromosome	GO:0005515///protein binding+++GO:0042802///identical protein binding+++GO:0003712///transcription coregulator activity+++GO:0000166///nucleotide binding+++GO:0005524///ATP binding	GO:0007144///female meiosis I+++GO:0007130///synaptonemal complex assembly+++GO:0048477///oogenesis+++GO:0007286///spermatid development+++GO:0007094///mitotic spindle assembly checkpoint+++GO:1903506///regulation of nucleic acid-templated transcription+++GO:0001556///oocyte maturation+++GO:0006302///double-strand break repair+++GO:0007283///spermatogenesis+++GO:0007141///male meiosis I+++GO:0007…
4620	'MYH2'	mRNA	1.16	1.1	0.26	0.26	0.25	0.29	0.26	0.27	1.13	2.82	2.43	0.6	0.62	0.6	0.71	0.61	0.655	2.625	0.0929821825697454	-2.08789849931835	-1.99235543560792	0.999985148788827	6.214861759958949E-11	6.46813771217326E-11	04530///Tight junction	H02052///Sebastian syndrome+++H02051///May-Hegglin anomaly+++H01229///Inclusion body myopathy 3 (IBM3)+++H00872///Trismus-pseudocamptodactyly syndrome+++H00578///Epstein syndrome+++H00801///Familial thoracic aortic aneurysm and dissection (TAAD)+++H00233///MYH9-related disease+++H00811///Distal arthrogryposis (DA)+++H00604///Deafness, autosomal dominant+++H01740///Macrothrombocytopenia+++H01630//…			GO:0030017///sarcomere+++GO:0005737///cytoplasm+++GO:0032982///myosin filament+++GO:0016459///myosin complex+++GO:0005859///muscle myosin complex+++GO:0005634///nucleus+++GO:0005829///cytosol+++GO:0030016///myofibril+++GO:0032991///protein-containing complex	GO:0042803///protein homodimerization activity+++GO:0005516///calmodulin binding+++GO:0003677///DNA binding+++GO:0000978///RNA polymerase II proximal promoter sequence-specific DNA binding+++GO:0051015///actin filament binding+++GO:0005524///ATP binding+++GO:0003700///DNA-binding transcription factor activity+++GO:0000146///microfilament motor activity+++GO:0000166///nucleotide binding+++GO:00037…	GO:0006936///muscle contraction+++GO:0000122///negative regulation of transcription by RNA polymerase II+++GO:0038096///Fc-gamma receptor signaling pathway involved in phagocytosis+++GO:0006357///regulation of transcription by RNA polymerase II+++GO:0030049///muscle filament sliding
94056	'SYAP1'	mRNA	19.19	19.89	27.77	28.82	26.81	27.38	28.295	27.095	19.54	46.39	44.03	65.31	70.54	65.88	66.28	67.925	66.08	45.21	-0.043364635785912	0.591175654008763	0.549850450328515	0.999985148788827	6.21202410588186E-5	2.26907975309166E-5	04140///Autophagy - animal+++04137///Mitophagy - animal				GO:0030425///dendrite+++GO:0042734///presynaptic membrane+++GO:0048471///perinuclear region of cytoplasm+++GO:0005737///cytoplasm+++GO:0042995///cell projection+++GO:0030424///axon+++GO:0030054///cell junction+++GO:0045211///postsynaptic membrane+++GO:0030426///growth cone+++GO:0005794///Golgi apparatus+++GO:0031234///extrinsic component of cytoplasmic side of plasma membrane+++GO:0005886///plasm…	GO:0005515///protein binding	GO:1990314///cellular response to insulin-like growth factor stimulus+++GO:0090073///positive regulation of protein homodimerization activity+++GO:0071902///positive regulation of protein serine/threonine kinase activity+++GO:0071364///cellular response to epidermal growth factor stimulus+++GO:0036120///cellular response to platelet-derived growth factor stimulus+++GO:0032869///cellular response …
7421	'VDR'	mRNA	15.24	15.41	10.57	9.21	11.42	10.96	9.89	11.19	15.325	36.83	34.11	24.85	22.53	28.06	26.53	23.69	27.295	35.47	0.203760940429904	-0.590772285664927	-0.384630919815114	0.999985148788827	6.211361332622E-4	0.0106592925780006	05152///Tuberculosis+++04961///Endocrine and other factor-regulated calcium reabsorption+++04928///Parathyroid hormone synthesis, secretion and action+++04978///Mineral absorption	H01143///Vitamin D-dependent rickets+++H01593///Osteoporosis+++H00342///Tuberculosis+++H00784///Localized autosomal recessive hypotrichosis			GO:0005634///nucleus	GO:0008434///calcitriol receptor activity+++GO:0043565///sequence-specific DNA binding+++GO:0003707///steroid hormone receptor activity+++GO:0008270///zinc ion binding+++GO:0003677///DNA binding+++GO:0003700///DNA-binding transcription factor activity+++GO:0046872///metal ion binding	GO:0006355///regulation of transcription, DNA-templated+++GO:0070561///vitamin D receptor signaling pathway+++GO:0043401///steroid hormone mediated signaling pathway
55357	'TBC1D2'	mRNA	11.99	11.71	4.61	4.78	4.83	4.76	4.695	4.795	11.85	28.98	25.94	10.85	11.71	11.88	11.53	11.28	11.705	27.46	0.0542667660618724	-1.29092994367071	-1.23471276134461	0.999985148788827	6.2067890898952505E-15	3.81449800467199E-16					GO:0031410///cytoplasmic vesicle+++GO:0005829///cytosol+++GO:0005634///nucleus+++GO:0005737///cytoplasm+++GO:0030054///cell junction	GO:0045296///cadherin binding+++GO:0005515///protein binding+++GO:0005096///GTPase activator activity+++GO:0017137///Rab GTPase binding	GO:0090630///activation of GTPase activity+++GO:0006886///intracellular protein transport+++GO:0043547///positive regulation of GTPase activity+++GO:1902017///regulation of cilium assembly
3624	'INHBA'	mRNA	19.55	14.96	27.15	26.96	25.4	28.66	27.055	27.03	17.255	47.26	33.12	63.86	65.97	62.43	69.39	64.915	65.91	40.19	0.017261682767721	0.704759724345335	0.723917840768165	0.999985148788827	6.16995328968146E-5	8.51583065293759E-6	04060///Cytokine-cytokine receptor interaction+++04550///Signaling pathways regulating pluripotency of stem cells+++04350///TGF-beta signaling pathway		M00681///Activin signaling		GO:0043512///inhibin A complex+++GO:0005615///extracellular space+++GO:0043509///activin A complex+++GO:0005576///extracellular region+++GO:0048471///perinuclear region of cytoplasm	GO:0005179///hormone activity+++GO:0070699///type II activin receptor binding+++GO:0005125///cytokine activity+++GO:0042802///identical protein binding+++GO:0046982///protein heterodimerization activity+++GO:0005102///signaling receptor binding+++GO:0008083///growth factor activity+++GO:0005160///transforming growth factor beta receptor binding+++GO:0034711///inhibin binding+++GO:0005515///protei…	GO:0021773///striatal medium spiny neuron differentiation+++GO:0048468///cell development+++GO:0042541///hemoglobin biosynthetic process+++GO:0045944///positive regulation of transcription by RNA polymerase II+++GO:0008584///male gonad development+++GO:0007050///cell cycle arrest+++GO:0007166///cell surface receptor signaling pathway+++GO:0045786///negative regulation of cell cycle+++GO:0008285//…
715	'C1R'	mRNA	80.29	95.1	162.11	119.12	165.03	153.85	140.615	159.44	87.695	194.09	210.57	381.3	291.53	405.6	372.48	336.415	389.04	202.33	0.200026148991649	0.739029529488059	0.941756806755993	0.999985148788827	6.16368548244168E-5	4.58560563682918E-14	05322///Systemic lupus erythematosus+++04610///Complement and coagulation cascades+++05150///Staphylococcus aureus infection+++05133///Pertussis+++04145///Phagosome	H00102///Classic complement pathway component defects+++H00802///Ehlers-Danlos syndrome (EDS)			GO:0072562///blood microparticle+++GO:0070062///extracellular exosome+++GO:0005576///extracellular region+++GO:0005615///extracellular space	GO:0016787///hydrolase activity+++GO:0005515///protein binding+++GO:0008236///serine-type peptidase activity+++GO:0005509///calcium ion binding+++GO:0008233///peptidase activity+++GO:0004252///serine-type endopeptidase activity	GO:0031638///zymogen activation+++GO:0002376///immune system process+++GO:0006955///immune response+++GO:0006508///proteolysis+++GO:0006958///complement activation, classical pathway+++GO:0030449///regulation of complement activation+++GO:0006956///complement activation+++GO:0045087///innate immune response
121601	'ANO4'	mRNA	0.22	0.15	1.31	1.36	0.97	1.0	1.335	0.985	0.185	0.54	0.34	3.09	3.32	2.38	2.43	3.205	2.405	0.44	-0.421254247363066	2.86861229775421	2.44952385107743	0.999985148788827	6.16205949785789E-13	7.237059552114171E-9	04140///Autophagy - animal+++04137///Mitophagy - animal				GO:0016020///membrane+++GO:0016021///integral component of membrane+++GO:0005886///plasma membrane	GO:0005229///intracellular calcium activated chloride channel activity+++GO:0046983///protein dimerization activity+++GO:0017128///phospholipid scramblase activity	GO:0061589///calcium activated phosphatidylserine scrambling+++GO:0061591///calcium activated galactosylceramide scrambling+++GO:0061590///calcium activated phosphatidylcholine scrambling+++GO:0006821///chloride transport+++GO:0034220///ion transmembrane transport+++GO:0006869///lipid transport+++GO:0061588///calcium activated phospholipid scrambling
164284	'APCDD1L'	mRNA	19.06	17.01	8.68	10.46	9.14	9.32	9.57	9.23	18.035	46.08	37.67	20.43	25.6	22.46	22.55	23.015	22.505	41.875	-0.0320734897519545	-0.85891654124753	-0.88942498955642	0.999985148788827	6.1511428764228E-7	5.19790136218128E-10					GO:0016021///integral component of membrane+++GO:0016020///membrane
2674	'GFRA1'	mRNA	9.23	8.61	5.94	5.79	6.58	6.49	5.865	6.535	8.92	22.32	19.07	13.96	14.16	16.17	15.71	14.06	15.94	20.695	0.169862367189521	-0.545001781726749	-0.373133337534453	0.999985148788827	6.126383113762E-4	0.0145085257566648					GO:0019898///extrinsic component of membrane+++GO:0005886///plasma membrane+++GO:0043235///receptor complex+++GO:0009897///external side of plasma membrane+++GO:0016020///membrane+++GO:0031225///anchored component of membrane+++GO:0070062///extracellular exosome	GO:0005088///Ras guanyl-nucleotide exchange factor activity+++GO:0016167///glial cell-derived neurotrophic factor receptor activity+++GO:0038023///signaling receptor activity+++GO:0005102///signaling receptor binding	GO:0007411///axon guidance+++GO:0000165///MAPK cascade+++GO:0007166///cell surface receptor signaling pathway+++GO:0007399///nervous system development+++GO:0035860///glial cell-derived neurotrophic factor receptor signaling pathway
3832	'KIF11'	mRNA	12.09	9.86	4.08	5.51	4.26	4.51	4.795	4.385	10.975	29.22	21.83	9.59	13.48	10.47	10.92	11.535	10.695	25.525	-0.109090948645326	-1.13937710609518	-1.24718546737349	0.999985148788827	6.124532074691971E-9	2.21806534657893E-15	04137///Mitophagy - animal+++05010///Alzheimer's disease+++04140///Autophagy - animal	H01876///Microcephaly with or without chorioretinopathy, lymphedema, or mental retardation (MCLMR)			GO:0005876///spindle microtubule+++GO:0072686///mitotic spindle+++GO:0000922///spindle pole+++GO:0005634///nucleus+++GO:0032991///protein-containing complex+++GO:0016020///membrane+++GO:0005829///cytosol+++GO:0005819///spindle+++GO:0005874///microtubule+++GO:0005856///cytoskeleton+++GO:0005737///cytoplasm+++GO:0005871///kinesin complex	GO:0019901///protein kinase binding+++GO:0005524///ATP binding+++GO:0000166///nucleotide binding+++GO:0008017///microtubule binding+++GO:0008574///ATP-dependent microtubule motor activity, plus-end-directed+++GO:0016887///ATPase activity+++GO:0003777///microtubule motor activity	GO:0090307///mitotic spindle assembly+++GO:0007052///mitotic spindle organization+++GO:0051301///cell division+++GO:0007100///mitotic centrosome separation+++GO:0046602///regulation of mitotic centrosome separation+++GO:0019886///antigen processing and presentation of exogenous peptide antigen via MHC class II+++GO:0007049///cell cycle+++GO:0000278///mitotic cell cycle+++GO:0007018///microtubule-…
101060684	'NBPF26'	mRNA	6.0	5.75	3.13	3.37	2.6	3.1	3.25	2.85	5.875	14.51	12.73	7.35	8.24	6.4	7.5	7.795	6.95	13.62	-0.169647374166055	-0.79869626724695	-0.966280560238763	0.999985148788827	6.11742910055886E-6	5.9617244487024205E-9	04330///Notch signaling pathway+++05224///Breast cancer+++04919///Thyroid hormone signaling pathway+++04140///Autophagy - animal+++05200///Pathways in cancer+++04137///Mitophagy - animal+++05165///Human papillomavirus infection+++04320///Dorso-ventral axis formation+++05412///Arrhythmogenic right ventricular cardiomyopathy (ARVC)+++01522///Endocrine resistance+++05206///MicroRNAs in cancer+++0465…	H00551///Alagille syndrome+++H00293///Arrhythmogenic right ventricular cardiomyopathy (ARVC)+++H00409///Type II diabetes mellitus+++H00623///Hajdu-Cheney syndrome	M00682///Notch signaling		GO:0005737///cytoplasm	GO:0005509///calcium ion binding	GO:0007275///multicellular organism development+++GO:0007219///Notch signaling pathway+++GO:0006355///regulation of transcription, DNA-templated+++GO:0050793///regulation of developmental process+++GO:0030154///cell differentiation
11072	'DUSP14'	mRNA	67.6	77.3	40.72	39.52	36.39	37.25	40.12	36.82	72.45	163.4	171.16	95.78	96.71	89.44	90.19	96.245	89.815	167.28	-0.0928120364536033	-0.799672152956606	-0.890208048183377	0.999985148788827	6.10411957565245E-8	5.5039759207467195E-12		H01892///Peripheral T cell lymphoma (PTCL)+++H01601///Anaplastic large-cell lymphoma+++H00810///Progressive myoclonic epilepsy (PME/ EPM)+++H01994///Lafora disease				GO:0003723///RNA binding+++GO:0004725///protein tyrosine phosphatase activity+++GO:0004721///phosphoprotein phosphatase activity+++GO:0005515///protein binding+++GO:0016787///hydrolase activity+++GO:0008138///protein tyrosine/serine/threonine phosphatase activity+++GO:0016791///phosphatase activity+++GO:0017017///MAP kinase tyrosine/serine/threonine phosphatase activity	GO:0006470///protein dephosphorylation+++GO:0035335///peptidyl-tyrosine dephosphorylation+++GO:0000188///inactivation of MAPK activity+++GO:0016311///dephosphorylation
80144	'FRAS1'	mRNA	1.75	1.04	2.54	3.16	2.82	2.91	2.85	2.865	1.395	4.23	2.3	5.98	7.73	6.93	7.05	6.855	6.99	3.265	0.0201560277226428	1.09541245216102	1.11657287670697	0.999985148788827	6.10091114670016E-6	2.22443667763772E-7	00380///Tryptophan metabolism+++01100///Metabolic pathways		M00037///Melatonin biosynthesis, tryptophan => serotonin => melatonin	R03130///S-Adenosyl-L-homocysteine:N-acetylserotonin O-methyltransferase S-Adenosyl-L-methionine + N-Acetylserotonin <=> S-Adenosyl-L-homocysteine + Melatonin+++R04905///S-Adenosyl-L-methionine:N-acetylserotonin O-methyltransferase S-Adenosyl-L-methionine + 5-Hydroxyindoleacetate <=> S-Adenosyl-L-homocysteine + 5-Methoxyindoleacetate	GO:0062023///collagen-containing extracellular matrix+++GO:0016021///integral component of membrane+++GO:0005886///plasma membrane+++GO:0005604///basement membrane+++GO:0016020///membrane	GO:0046872///metal ion binding+++GO:0005201///extracellular matrix structural constituent	GO:0030326///embryonic limb morphogenesis+++GO:0002009///morphogenesis of an epithelium+++GO:0007154///cell communication+++GO:0060021///roof of mouth development+++GO:0003338///metanephros morphogenesis+++GO:0015031///protein transport+++GO:0043588///skin development
412	'STS'	mRNA	8.88	8.09	13.07	13.36	15.09	14.31	13.215	14.7	8.485	21.47	17.92	30.74	32.69	37.09	34.65	31.715	35.87	19.695	0.166925834881116	0.698358451888889	0.86709651353263	0.999985148788827	6.09222291373228E-6	9.509828623641979E-11	00140///Steroid hormone biosynthesis	H00134///X-linked ichthyosis (XLI)		R08941///Cholesterol-sulfate sulfohydrolase; Steryl-sulfate Cholesterol + Sulfate <=> Cholesterol sulfate + H2O+++R03404///3beta-Hydroxyandrost-5-en-17-one 3-sulfate sulfohydrolase Dehydroepiandrosterone sulfate + H2O <=> Dehydroepiandrosterone + Sulfate+++R08942///Pregnenolone-sulfate sulfohydrolase; Steryl-sulfate Pregnenolone + Sulfate <=> 3beta-Hydroxypregn-5-en-20-one sulfate + H2O	GO:0043231///intracellular membrane-bounded organelle+++GO:0016021///integral component of membrane+++GO:0005789///endoplasmic reticulum membrane+++GO:0005783///endoplasmic reticulum+++GO:0005886///plasma membrane+++GO:0005768///endosome+++GO:0005788///endoplasmic reticulum lumen+++GO:0016020///membrane+++GO:0005764///lysosome+++GO:0005794///Golgi apparatus	GO:0003824///catalytic activity+++GO:0004773///steryl-sulfatase activity+++GO:0016787///hydrolase activity+++GO:0008484///sulfuric ester hydrolase activity+++GO:0046872///metal ion binding	GO:0007565///female pregnancy+++GO:0006629///lipid metabolic process+++GO:0006687///glycosphingolipid metabolic process+++GO:0008544///epidermis development+++GO:0008202///steroid metabolic process+++GO:0006706///steroid catabolic process
116496	'FAM129A'	mRNA	13.23	11.09	19.86	22.81	24.27	23.72	21.335	23.995	12.16	31.97	24.56	46.71	55.82	59.65	57.44	51.265	58.545	28.265	0.188615041692587	0.867789232367109	1.0579347144763	0.999985148788827	6.08890042975822E-8	3.0104879682524204E-15	04140///Autophagy - animal+++04137///Mitophagy - animal				GO:0005737///cytoplasm+++GO:0016020///membrane+++GO:0005886///plasma membrane+++GO:0070062///extracellular exosome+++GO:0005829///cytosol	GO:0005515///protein binding+++GO:0003674///molecular_function	GO:0001934///positive regulation of protein phosphorylation+++GO:0034976///response to endoplasmic reticulum stress+++GO:0001933///negative regulation of protein phosphorylation+++GO:0006417///regulation of translation+++GO:0045727///positive regulation of translation
57153	'SLC44A2'	mRNA	28.98	29.65	50.72	52.25	52.28	50.56	51.485	51.42	29.315	70.05	65.65	119.3	127.88	128.48	122.41	123.59	125.445	67.85	0.0159038852597679	0.866688315623518	0.884570206584659	0.999985148788827	6.08103989077355E-11	3.02575549521129E-14	05231///Choline metabolism in cancer				GO:0016021///integral component of membrane+++GO:0005765///lysosomal membrane+++GO:0035579///specific granule membrane+++GO:0070062///extracellular exosome+++GO:0016020///membrane+++GO:0005886///plasma membrane	GO:0015220///choline transmembrane transporter activity	GO:0055085///transmembrane transport+++GO:0043123///positive regulation of I-kappaB kinase/NF-kappaB signaling+++GO:0015871///choline transport+++GO:0043312///neutrophil degranulation+++GO:0006656///phosphatidylcholine biosynthetic process
891	'CCNB1'	mRNA	30.17	29.23	11.05	15.13	10.72	13.29	13.09	12.005	29.7	72.92	64.73	26.0	37.02	26.34	32.18	31.51	29.26	68.825	-0.103486036784328	-1.12678740971204	-1.22848567468318	0.999985148788827	6.05864793287538E-10	1.78258267546732E-16	04068///FoxO signaling pathway+++04115///p53 signaling pathway+++04218///Cellular senescence+++04914///Progesterone-mediated oocyte maturation+++04110///Cell cycle+++04114///Oocyte meiosis		M00693///Cell cycle - G2/M transition		GO:0097125///cyclin B1-CDK1 complex+++GO:0005654///nucleoplasm+++GO:0005737///cytoplasm+++GO:0005815///microtubule organizing center+++GO:0016020///membrane+++GO:0000942///condensed nuclear chromosome outer kinetochore+++GO:0000307///cyclin-dependent protein kinase holoenzyme complex+++GO:0005759///mitochondrial matrix+++GO:0000922///spindle pole+++GO:0005813///centrosome+++GO:0005856///cytoskele…	GO:0016301///kinase activity+++GO:0005515///protein binding+++GO:0016538///cyclin-dependent protein serine/threonine kinase regulator activity+++GO:0044389///ubiquitin-like protein ligase binding+++GO:0019901///protein kinase binding+++GO:0004672///protein kinase activity+++GO:0004693///cyclin-dependent protein serine/threonine kinase activity+++GO:0061575///cyclin-dependent protein serine/threon…	GO:0007049///cell cycle+++GO:0055015///ventricular cardiac muscle cell development+++GO:0071283///cellular response to iron(III) ion+++GO:0006468///protein phosphorylation+++GO:0007077///mitotic nuclear envelope disassembly+++GO:1905448///positive regulation of mitochondrial ATP synthesis coupled electron transport+++GO:0007283///spermatogenesis+++GO:0001933///negative regulation of protein phosp…
80031	'SEMA6D'	mRNA	0.45	0.32	0.73	1.2	0.92	0.78	0.965	0.85	0.385	1.1	0.7	1.71	2.94	2.25	1.88	2.325	2.065	0.9	-0.168809414358599	1.39955477671228	1.23084214469044	0.999985148788827	6.057809172591E-4	5.996845138695E-4	04360///Axon guidance				GO:0016020///membrane+++GO:0016021///integral component of membrane+++GO:0005887///integral component of plasma membrane+++GO:0005886///plasma membrane+++GO:0005737///cytoplasm+++GO:0009986///cell surface+++GO:0005615///extracellular space+++GO:0005794///Golgi apparatus	GO:0038191///neuropilin binding+++GO:0045499///chemorepellent activity+++GO:0030215///semaphorin receptor binding	GO:0030154///cell differentiation+++GO:0014912///negative regulation of smooth muscle cell migration+++GO:0048843///negative regulation of axon extension involved in axon guidance+++GO:0001755///neural crest cell migration+++GO:0014911///positive regulation of smooth muscle cell migration+++GO:0071526///semaphorin-plexin signaling pathway+++GO:0007275///multicellular organism development+++GO:000…
114794	'ELFN2'	mRNA	0.98	1.03	0.33	0.5	0.37	0.39	0.415	0.38	1.005	2.37	2.29	0.78	1.21	0.92	0.94	0.995	0.93	2.33	-0.0985372678588233	-1.22739691707606	-1.32425715348131	0.999985148788827	6.05029740582907E-5	4.30787381450426E-7					GO:0016020///membrane+++GO:0005615///extracellular space+++GO:0016021///integral component of membrane+++GO:0031012///extracellular matrix	GO:0004864///protein phosphatase inhibitor activity	GO:0032515///negative regulation of phosphoprotein phosphatase activity+++GO:0010923///negative regulation of phosphatase activity
8914	'TIMELESS'	mRNA	4.91	4.32	2.29	2.96	2.26	2.2	2.625	2.23	4.615	11.88	9.57	5.39	7.23	5.56	5.32	6.31	5.44	10.725	-0.21483413398144	-0.760677968121655	-0.974147216192373	0.999985148788827	6.048597361403E-4	6.38832590442093E-8					GO:0031298///replication fork protection complex+++GO:0000228///nuclear chromosome+++GO:0000790///nuclear chromatin+++GO:0005654///nucleoplasm+++GO:0005634///nucleus	GO:0003677///DNA binding+++GO:0042803///protein homodimerization activity+++GO:0046982///protein heterodimerization activity+++GO:0005515///protein binding	GO:0072719///cellular response to cisplatin+++GO:0048754///branching morphogenesis of an epithelial tube+++GO:0042127///regulation of cell proliferation+++GO:0048478///replication fork protection+++GO:0043111///replication fork arrest+++GO:0007275///multicellular organism development+++GO:0072711///cellular response to hydroxyurea+++GO:0007623///circadian rhythm+++GO:0042752///regulation of circa…
51512	'GTSE1'	mRNA	9.83	8.31	3.74	5.31	3.78	3.73	4.525	3.755	9.07	23.76	18.39	8.79	12.99	9.28	9.03	10.89	9.155	21.075	-0.213974904010461	-1.01374665594227	-1.22631693320384	0.999985148788827	6.03458309415927E-7	7.35882001969976E-15	04115///p53 signaling pathway				GO:0016020///membrane+++GO:0005737///cytoplasm+++GO:0005829///cytosol+++GO:0005654///nucleoplasm+++GO:0005856///cytoskeleton+++GO:0005881///cytoplasmic microtubule+++GO:0005874///microtubule	GO:0005515///protein binding+++GO:0003674///molecular_function	GO:0050821///protein stabilization+++GO:1902749///regulation of cell cycle G2/M phase transition+++GO:0030335///positive regulation of cell migration+++GO:0046827///positive regulation of protein export from nucleus+++GO:1900182///positive regulation of protein localization to nucleus+++GO:0006977///DNA damage response, signal transduction by p53 class mediator resulting in cell cycle arrest+++GO…
85449	'KIAA1755'	mRNA	0.29	0.37	0.96	1.07	0.89	0.7	1.015	0.795	0.33	0.7	0.83	2.26	2.62	2.18	1.68	2.44	1.93	0.765	-0.307183696197135	1.43946775172614	1.1344027744363	0.999985148788827	6.026669244692E-4	0.0137486798492057	04137///Mitophagy - animal+++04140///Autophagy - animal	H00511///Short rib-polydactyly syndrome+++H02157///Short-rib thoracic dysplasia
157506	'RDH10'	mRNA	4.85	4.75	8.27	7.23	8.24	7.69	7.75	7.965	4.8	11.73	10.52	19.45	17.7	20.24	18.62	18.575	19.43	11.125	0.0575796124530924	0.748814380330621	0.808573296226143	0.999985148788827	6.01972352154079E-5	4.26045723712785E-7	01100///Metabolic pathways+++00830///Retinol metabolism			R08379///retinol: NADP+ oxidoreductase Retinol + NADP+ <=> Retinal + NADPH + H++++R03048///11-cis-retinol:NAD+ oxidoreductase 11-cis-Retinol + NAD+ <=> 11-cis-Retinal + NADH + H++++R08380///11-cis-retinol: NADP+ oxidoreductase 11-cis-Retinol + NADP+ <=> 11-cis-Retinal + NADPH + H+	GO:0005789///endoplasmic reticulum membrane+++GO:0016021///integral component of membrane+++GO:0005811///lipid droplet+++GO:0005634///nucleus+++GO:0005737///cytoplasm+++GO:0005783///endoplasmic reticulum+++GO:0044297///cell body+++GO:0043231///intracellular membrane-bounded organelle+++GO:0016020///membrane+++GO:0031090///organelle membrane	GO:0052650///NADP-retinol dehydrogenase activity+++GO:0004745///retinol dehydrogenase activity+++GO:0016491///oxidoreductase activity	GO:0001701///in utero embryonic development+++GO:1900054///positive regulation of retinoic acid biosynthetic process+++GO:0042574///retinal metabolic process+++GO:0014032///neural crest cell development+++GO:0009887///animal organ morphogenesis+++GO:0008406///gonad development+++GO:0048703///embryonic viscerocranium morphogenesis+++GO:0002138///retinoic acid biosynthetic process+++GO:0055114///ox…
8438	'RAD54L'	mRNA	2.05	1.81	0.68	0.89	0.56	0.57	0.785	0.565	1.93	4.95	4.0	1.61	2.19	1.37	1.39	1.9	1.38	4.475	-0.470652495714126	-1.21396058085898	-1.68311042813345	0.999985148788827	6.010863690174E-4	2.22244253400977E-7	03440///Homologous recombination				GO:0032991///protein-containing complex+++GO:0005829///cytosol+++GO:0016020///membrane+++GO:0005737///cytoplasm+++GO:0005634///nucleus+++GO:0005654///nucleoplasm	GO:0036310///annealing helicase activity+++GO:0003677///DNA binding+++GO:0005524///ATP binding+++GO:0004386///helicase activity+++GO:0042803///protein homodimerization activity	GO:0008340///determination of adult lifespan+++GO:0016567///protein ubiquitination+++GO:0043687///post-translational protein modification+++GO:0006281///DNA repair+++GO:0000724///double-strand break repair via homologous recombination+++GO:0010212///response to ionizing radiation+++GO:0042493///response to drug+++GO:0006310///DNA recombination+++GO:0051321///meiotic cell cycle+++GO:0051276///chro…
4306	'NR3C2'	mRNA	2.42	1.83	0.18	0.22	0.26	0.17	0.2	0.215	2.125	5.85	4.06	0.42	0.54	0.64	0.41	0.48	0.525	4.955	0.124639247914195	-3.34313899757704	-3.21882907891806	0.999985148788827	6.01014058888047E-29	3.0802440020027398E-28	04960///Aldosterone-regulated sodium reabsorption	H00243///Hyperkalemic distal renal tubular acidosis (RTA type 4)+++H01633///High blood pressure+++H00603///Hypertension exacerbated in pregnancy			GO:0005789///endoplasmic reticulum membrane+++GO:0005737///cytoplasm+++GO:0016020///membrane+++GO:0005654///nucleoplasm+++GO:0005829///cytosol+++GO:0005783///endoplasmic reticulum+++GO:0043235///receptor complex+++GO:0005634///nucleus	GO:0046872///metal ion binding+++GO:0043565///sequence-specific DNA binding+++GO:0003677///DNA binding+++GO:0000981///DNA-binding transcription factor activity, RNA polymerase II-specific+++GO:0003707///steroid hormone receptor activity+++GO:0008289///lipid binding+++GO:0003700///DNA-binding transcription factor activity+++GO:0005515///protein binding+++GO:0008270///zinc ion binding+++GO:0005496/…	GO:0007165///signal transduction+++GO:0006357///regulation of transcription by RNA polymerase II+++GO:0006355///regulation of transcription, DNA-templated+++GO:0043401///steroid hormone mediated signaling pathway+++GO:0006367///transcription initiation from RNA polymerase II promoter
55117	'SLC6A15'	mRNA	2.04	2.09	0.5	0.56	0.59	0.54	0.53	0.565	2.065	4.93	4.62	1.17	1.37	1.46	1.3	1.27	1.38	4.775	0.213235941753349	-2.06721554546689	-1.85260031840736	0.999985148788827	6.0061000715625E-14	1.65700030318855E-12		H00905///Iminoglycinuria+++H01911///Syndromic autosomal recessive mental retardation+++H01304///Hyperglycinuria			GO:0016020///membrane+++GO:0005887///integral component of plasma membrane+++GO:0005886///plasma membrane+++GO:0016021///integral component of membrane	GO:0015171///amino acid transmembrane transporter activity+++GO:0005326///neurotransmitter transporter activity+++GO:0005328///neurotransmitter:sodium symporter activity+++GO:0015293///symporter activity+++GO:0005298///proline:sodium symporter activity	GO:0015804///neutral amino acid transport+++GO:0006865///amino acid transport+++GO:0015824///proline transport+++GO:0006814///sodium ion transport+++GO:0006811///ion transport+++GO:0055085///transmembrane transport+++GO:1903825///organic acid transmembrane transport+++GO:0003333///amino acid transmembrane transport+++GO:0015820///leucine transport+++GO:0006836///neurotransmitter transport
55706	'NDC1'	mRNA	6.08	4.69	2.71	3.26	2.91	2.97	2.985	2.94	5.385	14.69	10.39	6.36	7.98	7.16	7.18	7.17	7.17	12.54	-0.0040509976443832	-0.785592757814627	-0.788273665508639	0.999985148788827	5.992411264085E-4	9.0854227695925E-5	03013///RNA transport		M00427///Nuclear pore complex		GO:0031965///nuclear membrane+++GO:0016020///membrane+++GO:0005634///nucleus+++GO:0005635///nuclear envelope+++GO:0016021///integral component of membrane+++GO:0015629///actin cytoskeleton+++GO:0005886///plasma membrane+++GO:0005737///cytoplasm+++GO:0070762///nuclear pore transmembrane ring+++GO:0005643///nuclear pore	GO:0017056///structural constituent of nuclear pore	GO:0006406///mRNA export from nucleus+++GO:0051028///mRNA transport+++GO:0007283///spermatogenesis+++GO:0016032///viral process+++GO:0007129///synapsis+++GO:0031081///nuclear pore distribution+++GO:0051292///nuclear pore complex assembly+++GO:0015031///protein transport+++GO:0006999///nuclear pore organization
928	'CD9'	mRNA	57.66	64.86	19.48	21.09	21.01	19.71	20.285	20.36	61.26	139.38	143.61	45.82	51.61	51.64	47.72	48.715	49.68	141.495	0.029384130527077	-1.54159994413253	-1.51023680462995	0.999985148788827	5.98073920816225E-25	1.3022334436012099E-28	04640///Hematopoietic cell lineage				GO:0016324///apical plasma membrane+++GO:0009986///cell surface+++GO:0005576///extracellular region+++GO:0009897///external side of plasma membrane+++GO:0031092///platelet alpha granule membrane+++GO:0030669///clathrin-coated endocytic vesicle membrane+++GO:0005887///integral component of plasma membrane+++GO:0016021///integral component of membrane+++GO:0005886///plasma membrane+++GO:1903561///e…	GO:0005178///integrin binding+++GO:0005515///protein binding	GO:0035036///sperm-egg recognition+++GO:0031623///receptor internalization+++GO:0030168///platelet activation+++GO:0030913///paranodal junction assembly+++GO:0007166///cell surface receptor signaling pathway+++GO:0009414///response to water deprivation+++GO:0002576///platelet degranulation+++GO:0008285///negative regulation of cell proliferation+++GO:0007342///fusion of sperm to egg plasma membra…
414060	'TBC1D3C'	mRNA	0.44	0.98	2.9	1.96	1.97	2.09	2.43	2.03	0.71	1.06	2.18	6.81	4.8	4.84	5.05	5.805	4.945	1.62	-0.165789550707104	2.07294625282811	1.91097990594669	0.999985148788827	5.97940642578367E-7	1.29507467526792E-6	05132///Salmonella infection+++04060///Cytokine-cytokine receptor interaction+++05323///Rheumatoid arthritis+++05163///Human cytomegalovirus infection+++04062///Chemokine signaling pathway+++05142///Chagas disease (American trypanosomiasis)+++04620///Toll-like receptor signaling pathway				GO:0005886///plasma membrane+++GO:0016020///membrane	GO:0005096///GTPase activator activity+++GO:0017137///Rab GTPase binding	GO:0006886///intracellular protein transport+++GO:0090630///activation of GTPase activity
970	'CD70'	mRNA	0.39	0.23	3.27	1.53	2.61	1.98	2.4	2.295	0.31	0.94	0.52	7.7	3.74	6.41	4.79	5.72	5.6	0.73	-0.101482838184599	2.19852444116708	2.0992170270179	0.999985148788827	5.93913432001086E-5	3.04564692451089E-5	04060///Cytokine-cytokine receptor interaction				GO:0016020///membrane+++GO:0005887///integral component of plasma membrane+++GO:0016021///integral component of membrane+++GO:0005886///plasma membrane+++GO:0070062///extracellular exosome+++GO:0005615///extracellular space	GO:0005164///tumor necrosis factor receptor binding+++GO:0005102///signaling receptor binding+++GO:0005125///cytokine activity+++GO:0005515///protein binding+++GO:0002020///protease binding	GO:0010469///regulation of signaling receptor activity+++GO:0097191///extrinsic apoptotic signaling pathway+++GO:0006955///immune response+++GO:0007267///cell-cell signaling+++GO:0033209///tumor necrosis factor-mediated signaling pathway+++GO:0007165///signal transduction+++GO:0008283///cell proliferation
388	'RHOB'	mRNA	25.81	27.14	46.77	45.79	44.75	45.34	46.28	45.045	26.475	62.39	60.09	110.02	112.07	109.98	109.77	111.045	109.875	61.24	-0.0191969237727181	0.861778000521395	0.844741746750685	0.999985148788827	5.93745167805444E-10	5.5487255407489E-12					GO:0010008///endosome membrane+++GO:0070062///extracellular exosome+++GO:0016020///membrane+++GO:0005768///endosome+++GO:0032154///cleavage furrow+++GO:0005925///focal adhesion+++GO:0016021///integral component of membrane+++GO:0005829///cytosol+++GO:0005737///cytoplasm+++GO:0005938///cell cortex+++GO:0031902///late endosome membrane+++GO:0032153///cell division site+++GO:0043231///intracellular …	GO:0000166///nucleotide binding+++GO:0005525///GTP binding+++GO:0003924///GTPase activity+++GO:0019003///GDP binding+++GO:0019901///protein kinase binding+++GO:0005515///protein binding	GO:0030950///establishment or maintenance of actin cytoskeleton polarity+++GO:0061154///endothelial tube morphogenesis+++GO:0071479///cellular response to ionizing radiation+++GO:0006886///intracellular protein transport+++GO:0007015///actin filament organization+++GO:0006915///apoptotic process+++GO:0032956///regulation of actin cytoskeleton organization+++GO:0045786///negative regulation of cel…
1757	'SARDH'	mRNA	0.02	0.07	0.78	0.63	0.9	0.78	0.705	0.84	0.045	0.05	0.16	1.84	1.53	2.2	1.88	1.685	2.04	0.105	0.247437749131221	4.02063906699321	4.27236843849381	0.999985148788827	5.93664847559834E-8	4.81153770629165E-10	01100///Metabolic pathways+++00260///Glycine, serine and threonine metabolism			R00611///sarcosine:electron-transfer flavoprotein oxidoreductase (demethylating) Sarcosine + Electron-transferring flavoprotein + H2O <=> Glycine + Formaldehyde + Reduced electron-transferring flavoprotein	GO:0005739///mitochondrion+++GO:0005759///mitochondrial matrix+++GO:0005737///cytoplasm	GO:0016491///oxidoreductase activity+++GO:0008480///sarcosine dehydrogenase activity	GO:0055114///oxidation-reduction process+++GO:0042426///choline catabolic process+++GO:1901053///sarcosine catabolic process+++GO:0008150///biological_process
6506	'SLC1A2'	mRNA	0.63	0.57	0.19	0.18	0.23	0.18	0.185	0.205	0.6	1.52	1.27	0.44	0.44	0.56	0.44	0.44	0.5	1.395	0.206075132854895	-1.66679302301032	-1.45933304698518	0.999985148788827	5.92450994628574E-8	8.35923632346892E-7	04724///Glutamatergic synapse+++05014///Amyotrophic lateral sclerosis (ALS)	H00606///Early infantile epileptic encephalopathy			GO:0005887///integral component of plasma membrane+++GO:0030673///axolemma+++GO:0099056///integral component of presynaptic membrane+++GO:0030424///axon+++GO:0009986///cell surface+++GO:0016021///integral component of membrane+++GO:0016020///membrane+++GO:0098978///glutamatergic synapse+++GO:0005886///plasma membrane	GO:0015171///amino acid transmembrane transporter activity+++GO:0005314///high-affinity glutamate transmembrane transporter activity+++GO:0015293///symporter activity+++GO:0008509///anion transmembrane transporter activity+++GO:0005313///L-glutamate transmembrane transporter activity+++GO:0015501///glutamate:sodium symporter activity+++GO:0005515///protein binding+++GO:0046872///metal ion binding	GO:0043200///response to amino acid+++GO:0009416///response to light stimulus+++GO:0015813///L-glutamate transmembrane transport+++GO:0021537///telencephalon development+++GO:0098810///neurotransmitter reuptake+++GO:0007268///chemical synaptic transmission+++GO:0035264///multicellular organism growth+++GO:0014047///glutamate secretion+++GO:0010259///multicellular organism aging+++GO:0006811///ion…
55007	'FAM118A'	mRNA	8.17	10.35	3.13	3.33	3.63	3.8	3.23	3.715	9.26	19.76	22.91	7.35	8.14	8.93	9.2	7.745	9.065	21.335	0.179911699981244	-1.87518432609375	-1.69291225422486	0.999985148788827	5.91248134663755E-25	6.47445363111563E-24	04137///Mitophagy - animal+++04140///Autophagy - animal				GO:0016020///membrane+++GO:0016021///integral component of membrane	GO:0042802///identical protein binding+++GO:0005515///protein binding
30844	'EHD4'	mRNA	27.2	26.06	12.69	11.77	12.12	12.23	12.23	12.175	26.63	65.74	57.7	29.84	28.79	29.79	29.62	29.315	29.705	61.72	0.0133094910366811	-1.06677171881093	-1.05132713285586	0.999985148788827	5.89365889074346E-13	7.40801470763067E-16	04144///Endocytosis				GO:0048471///perinuclear region of cytoplasm+++GO:0005634///nucleus+++GO:0055038///recycling endosome membrane+++GO:0016020///membrane+++GO:0031901///early endosome membrane+++GO:0005886///plasma membrane+++GO:0005768///endosome+++GO:0070062///extracellular exosome+++GO:0005783///endoplasmic reticulum	GO:0045296///cadherin binding+++GO:0046872///metal ion binding+++GO:0000166///nucleotide binding+++GO:0005509///calcium ion binding+++GO:0005525///GTP binding+++GO:0005515///protein binding+++GO:0005524///ATP binding+++GO:0003676///nucleic acid binding	GO:0050731///positive regulation of peptidyl-tyrosine phosphorylation+++GO:0071363///cellular response to growth factor stimulus+++GO:0006907///pinocytosis+++GO:0030100///regulation of endocytosis+++GO:0032456///endocytic recycling+++GO:0051260///protein homooligomerization
57568	'SIPA1L2'	mRNA	0.71	0.61	2.41	2.11	2.71	2.46	2.26	2.585	0.66	1.71	1.36	5.67	5.17	6.65	5.96	5.42	6.305	1.535	0.194930201472158	1.85158117571622	2.04841061071744	0.999985148788827	5.87521347237865E-16	1.9779528664323902E-23	04015///Rap1 signaling pathway				GO:0005575///cellular_component	GO:0005096///GTPase activator activity+++GO:0005515///protein binding	GO:0043547///positive regulation of GTPase activity+++GO:0008150///biological_process+++GO:0051056///regulation of small GTPase mediated signal transduction
27132	'CPNE7'	mRNA	6.82	7.32	1.81	1.68	1.7	1.83	1.745	1.765	7.07	16.49	16.2	4.26	4.11	4.18	4.44	4.185	4.31	16.345	0.0629752732950291	-1.96842821340094	-1.90304427936364	0.999985148788827	5.85705820776603E-20	3.92393384035455E-21					GO:0005886///plasma membrane+++GO:0005634///nucleus+++GO:0016020///membrane+++GO:0005737///cytoplasm+++GO:0070062///extracellular exosome	GO:0005544///calcium-dependent phospholipid binding+++GO:0005215///transporter activity+++GO:0005515///protein binding	GO:0071277///cellular response to calcium ion+++GO:0006629///lipid metabolic process+++GO:0046474///glycerophospholipid biosynthetic process
5226	'PGD'	mRNA	53.64	54.38	109.3	104.61	104.63	106.72	106.955	105.675	54.01	129.67	120.4	257.08	256.01	257.15	258.39	256.545	257.77	125.035	0.002569415308374	1.04118468484182	1.04591448351433	0.999985148788827	5.85460192687192E-16	6.82085349151394E-21	01100///Metabolic pathways+++01130///Biosynthesis of antibiotics+++00030///Pentose phosphate pathway+++01120///Microbial metabolism in diverse environments+++01110///Biosynthesis of secondary metabolites+++00480///Glutathione metabolism+++01200///Carbon metabolism		M00004///Pentose phosphate pathway (Pentose phosphate cycle)+++M00006///Pentose phosphate pathway, oxidative phase, glucose 6P => ribulose 5P	R01528///6-phospho-D-gluconate:NADP+ 2-oxidoreductase (decarboxylating) 6-Phospho-D-gluconate + NADP+ <=> D-Ribulose 5-phosphate + CO2 + NADPH + H++++R10221///6-phospho-D-gluconate:NAD+ 2-oxidoreductase (decarboxylating) 6-Phospho-D-gluconate + NAD+ <=> D-Ribulose 5-phosphate + CO2 + NADH + H+	GO:0070062///extracellular exosome+++GO:0005634///nucleus+++GO:0005829///cytosol	GO:0004616///phosphogluconate dehydrogenase (decarboxylating) activity+++GO:0050661///NADP binding	GO:0055114///oxidation-reduction process+++GO:0006098///pentose-phosphate shunt+++GO:0009051///pentose-phosphate shunt, oxidative branch+++GO:0019322///pentose biosynthetic process+++GO:0019521///D-gluconate metabolic process
3490	'IGFBP7'	mRNA	58.34	67.28	194.15	176.02	167.72	192.55	185.085	180.135	62.81	141.02	148.96	456.65	430.79	412.2	466.19	443.72	439.195	144.99	-0.0172327576373018	1.60998155778726	1.59529787195198	0.999985148788827	5.850450475329051E-31	2.7890459624246096E-36					GO:0062023///collagen-containing extracellular matrix+++GO:0070062///extracellular exosome+++GO:0005615///extracellular space+++GO:0005788///endoplasmic reticulum lumen+++GO:0005576///extracellular region	GO:0005515///protein binding+++GO:0005520///insulin-like growth factor binding+++GO:0019838///growth factor binding+++GO:0005201///extracellular matrix structural constituent	GO:0007155///cell adhesion+++GO:0014070///response to organic cyclic compound+++GO:0032526///response to retinoic acid+++GO:0009408///response to heat+++GO:0032870///cellular response to hormone stimulus+++GO:0007566///embryo implantation+++GO:0051414///response to cortisol+++GO:0043687///post-translational protein modification+++GO:0050810///regulation of steroid biosynthetic process+++GO:004426…
63967	'CLSPN'	mRNA	2.83	2.04	0.88	1.05	0.88	0.93	0.965	0.905	2.435	6.84	4.51	2.07	2.57	2.17	2.26	2.32	2.215	5.675	-0.113430818038259	-1.26138495651615	-1.37333558804381	0.999985148788827	5.84983298524643E-7	2.3599646023526204E-9	04140///Autophagy - animal+++04137///Mitophagy - animal				GO:0005634///nucleus+++GO:0005794///Golgi apparatus+++GO:0005654///nucleoplasm	GO:0005515///protein binding+++GO:0010997///anaphase-promoting complex binding+++GO:0003677///DNA binding	GO:0018105///peptidyl-serine phosphorylation+++GO:0006281///DNA repair+++GO:0007049///cell cycle+++GO:0006260///DNA replication+++GO:0032147///activation of protein kinase activity+++GO:0000077///DNA damage checkpoint+++GO:0016579///protein deubiquitination+++GO:0006974///cellular response to DNA damage stimulus+++GO:0007095///mitotic G2 DNA damage checkpoint+++GO:0033314///mitotic DNA replicatio…
9201	'DCLK1'	mRNA	2.08	1.71	5.95	4.92	6.64	6.5	5.435	6.57	1.895	5.02	3.79	14.0	12.03	16.31	15.75	13.015	16.03	4.405	0.300032422401423	1.57291926572959	1.87488698647565	0.999985148788827	5.80432076480634E-17	5.24331031829302E-33	04137///Mitophagy - animal+++04140///Autophagy - animal				GO:0005887///integral component of plasma membrane+++GO:0014069///postsynaptic density	GO:0000166///nucleotide binding+++GO:0004674///protein serine/threonine kinase activity+++GO:0016740///transferase activity+++GO:0005524///ATP binding+++GO:0004672///protein kinase activity+++GO:0016301///kinase activity	GO:1900181///negative regulation of protein localization to nucleus+++GO:0007420///brain development+++GO:0001764///neuron migration+++GO:0035556///intracellular signal transduction+++GO:0007399///nervous system development+++GO:0007275///multicellular organism development+++GO:0021952///central nervous system projection neuron axonogenesis+++GO:0007409///axonogenesis+++GO:0018105///peptidyl-seri…
51251	'NT5C3A'	mRNA	20.17	22.74	14.08	12.13	11.53	12.46	13.105	11.995	21.455	48.76	50.35	33.13	29.7	28.34	30.17	31.415	29.255	49.555	-0.109273535944523	-0.65630816515426	-0.763033196709292	0.999985148788827	5.798724134871E-4	1.9029768834617E-6	00240///Pyrimidine metabolism+++00230///Purine metabolism+++01100///Metabolic pathways+++01110///Biosynthesis of secondary metabolites+++00760///Nicotinate and nicotinamide metabolism	H00674///Anemia due to disorders of nucleotide metabolism		R01126///inosine 5'-monophosphate phosphohydrolase IMP + H2O <=> Inosine + Orthophosphate+++R02719///xanthosine 5'-phosphate phosphohydrolase Xanthosine 5'-phosphate + H2O <=> Xanthosine + Orthophosphate+++R03346///nicotinate D-ribonucleotide phosphohydrolase Nicotinate D-ribonucleotide + H2O <=> Nicotinate D-ribonucleoside + Orthophosphate+++R01227///guanosine 5'-monophosphate phosphohydrolase G…	GO:0005783///endoplasmic reticulum+++GO:0031090///organelle membrane+++GO:0005737///cytoplasm+++GO:0043231///intracellular membrane-bounded organelle+++GO:0016020///membrane+++GO:0016607///nuclear speck+++GO:0005634///nucleus+++GO:0005829///cytosol	GO:0046872///metal ion binding+++GO:0000215///tRNA 2'-phosphotransferase activity+++GO:0000287///magnesium ion binding+++GO:0008253///5'-nucleotidase activity+++GO:0016740///transferase activity+++GO:0000166///nucleotide binding+++GO:0016787///hydrolase activity+++GO:0005515///protein binding	GO:0046085///adenosine metabolic process+++GO:0046135///pyrimidine nucleoside catabolic process+++GO:0006213///pyrimidine nucleoside metabolic process+++GO:0016311///dephosphorylation+++GO:0043248///proteasome assembly+++GO:0009117///nucleotide metabolic process
91851	'CHRDL1'	mRNA	0.23	0.17	0.61	0.74	1.02	0.85	0.675	0.935	0.2	0.55	0.38	1.44	1.82	2.5	2.06	1.63	2.28	0.465	0.478915827026881	1.78716604784566	2.26689119869447	0.999985148788827	5.793135891737E-4	1.11198649062047E-7					GO:0005788///endoplasmic reticulum lumen+++GO:0005576///extracellular region		GO:0043687///post-translational protein modification+++GO:0001654///eye development+++GO:0030514///negative regulation of BMP signaling pathway+++GO:0048749///compound eye development+++GO:0001503///ossification+++GO:0030154///cell differentiation+++GO:0030509///BMP signaling pathway+++GO:0007275///multicellular organism development+++GO:0044267///cellular protein metabolic process+++GO:0007399//…
4173	'MCM4'	mRNA	17.38	15.17	8.22	9.96	7.49	8.2	9.09	7.845	16.275	42.02	33.59	19.34	24.39	18.41	19.85	21.865	19.13	37.805	-0.194295388677252	-0.783451218224947	-0.976138158544223	0.999985148788827	5.79257916153629E-6	7.8558286637274E-12	04113///Meiosis - yeast+++04111///Cell cycle - yeast+++04110///Cell cycle+++03030///DNA replication		M00285///MCM complex		GO:0005654///nucleoplasm+++GO:0016020///membrane+++GO:0005634///nucleus+++GO:0000784///nuclear chromosome, telomeric region+++GO:0042555///MCM complex	GO:0003677///DNA binding+++GO:0005524///ATP binding+++GO:0017111///nucleoside-triphosphatase activity+++GO:0003697///single-stranded DNA binding+++GO:0000166///nucleotide binding+++GO:0016787///hydrolase activity+++GO:0003678///DNA helicase activity+++GO:0005515///protein binding+++GO:0004003///ATP-dependent DNA helicase activity+++GO:0004386///helicase activity	GO:0032508///DNA duplex unwinding+++GO:0006260///DNA replication+++GO:0006268///DNA unwinding involved in DNA replication+++GO:0006270///DNA replication initiation+++GO:0000082///G1/S transition of mitotic cell cycle+++GO:0007049///cell cycle
3014	'H2AFX'	mRNA	54.4	56.5	24.9	28.84	26.21	27.78	26.87	26.995	55.45	131.49	125.1	58.57	70.59	64.41	67.27	64.58	65.84	128.295	0.0282509010169128	-0.991936480955539	-0.961799813068563	0.999985148788827	5.7799248506200694E-11	4.5967300921970605E-14	04217///Necroptosis+++05034///Alcoholism+++05322///Systemic lupus erythematosus				GO:0001741///XY body+++GO:0090734///site of DNA damage+++GO:0000794///condensed nuclear chromosome+++GO:0005813///centrosome+++GO:0000785///chromatin+++GO:0005694///chromosome+++GO:0001673///male germ cell nucleus+++GO:0000781///chromosome, telomeric region+++GO:0005657///replication fork+++GO:0005634///nucleus+++GO:0070062///extracellular exosome+++GO:0016607///nuclear speck+++GO:0035861///site …	GO:0005515///protein binding+++GO:0042393///histone binding+++GO:0046982///protein heterodimerization activity+++GO:0003684///damaged DNA binding+++GO:0003677///DNA binding+++GO:0019899///enzyme binding	GO:0006325///chromatin organization+++GO:0045739///positive regulation of DNA repair+++GO:0090398///cellular senescence+++GO:0021987///cerebral cortex development+++GO:0006334///nucleosome assembly+++GO:0006303///double-strand break repair via nonhomologous end joining+++GO:0071480///cellular response to gamma radiation+++GO:0016032///viral process+++GO:0010212///response to ionizing radiation+++…
58189	'WFDC1'	mRNA	0.04	0.02	0.69	0.74	0.61	0.64	0.715	0.625	0.03	0.11	0.05	1.62	1.82	1.49	1.55	1.72	1.52	0.08	-0.154022910076814	4.40100265587056	4.24881708898088	0.999985148788827	5.747263210676E-4	9.119101749921E-4					GO:0005615///extracellular space+++GO:0005576///extracellular region	GO:0004867///serine-type endopeptidase inhibitor activity+++GO:0003674///molecular_function+++GO:0030414///peptidase inhibitor activity	GO:0032355///response to estradiol+++GO:0061045///negative regulation of wound healing+++GO:0010951///negative regulation of endopeptidase activity+++GO:0042493///response to drug+++GO:0030308///negative regulation of cell growth+++GO:0050680///negative regulation of epithelial cell proliferation+++GO:0050728///negative regulation of inflammatory response+++GO:0010466///negative regulation of pep…
79956	'ERMP1'	mRNA	3.81	3.13	1.92	1.97	2.03	2.21	1.945	2.12	3.47	9.21	6.93	4.52	4.83	5.0	5.35	4.675	5.175	8.07	0.126988238300735	-0.784884869240462	-0.656103257014197	0.999985148788827	5.747263210676E-4	0.0026637184204941	04140///Autophagy - animal+++04137///Mitophagy - animal				GO:0005783///endoplasmic reticulum+++GO:0016021///integral component of membrane+++GO:0016020///membrane+++GO:0005789///endoplasmic reticulum membrane	GO:0008233///peptidase activity+++GO:0008237///metallopeptidase activity+++GO:0046872///metal ion binding+++GO:0016787///hydrolase activity	GO:0006508///proteolysis
64064	'OXCT2'	mRNA	1.47	1.58	0.12	0.09	0.07	0.03	0.105	0.05	1.525	3.55	3.49	0.29	0.22	0.17	0.08	0.255	0.125	3.52	-0.979337983091624	-3.79217835854621	-4.77473746807454	0.999985148788827	5.74463938291767E-9	1.03216271392728E-9	00072///Synthesis and degradation of ketone bodies+++00280///Valine, leucine and isoleucine degradation+++00650///Butanoate metabolism	H01121///Succinyl CoA:3-oxoacid CoA transferase (SCOT) deficiency		R00410///succinyl-CoA:acetoacetate CoA-transferase Succinyl-CoA + Acetoacetate <=> Succinate + Acetoacetyl-CoA	GO:0005759///mitochondrial matrix+++GO:0005739///mitochondrion+++GO:0031514///motile cilium	GO:0016740///transferase activity+++GO:0008260///3-oxoacid CoA-transferase activity+++GO:0008410///CoA-transferase activity	GO:0046952///ketone body catabolic process
2023	'ENO1'	mRNA	655.84	694.56	460.78	472.8	413.34	449.1	466.79	431.22	675.2	1585.37	1537.81	1083.79	1157.11	1015.84	1087.33	1120.45	1051.585	1561.59	-0.094579886503078	-0.475009545902421	-0.567426393903007	0.999985148788827	5.737870675142E-4	9.89022892770173E-7	03018///RNA degradation+++01230///Biosynthesis of amino acids+++00010///Glycolysis / Gluconeogenesis+++01100///Metabolic pathways+++04066///HIF-1 signaling pathway+++01110///Biosynthesis of secondary metabolites+++01130///Biosynthesis of antibiotics+++01200///Carbon metabolism+++01120///Microbial metabolism in diverse environments+++00680///Methane metabolism	H01953///Glycogen storage disease type XIII+++H00069///Glycogen storage diseases (GSD)+++H01762///Muscle glycogen storage disease	M00346///Formaldehyde assimilation, serine pathway+++M00002///Glycolysis, core module involving three-carbon compounds+++M00001///Glycolysis (Embden-Meyerhof pathway), glucose => pyruvate+++M00003///Gluconeogenesis, oxaloacetate => fructose-6P+++M00394///RNA degradosome	R00658///2-phospho-D-glycerate hydro-lyase (phosphoenolpyruvate-forming) 2-Phospho-D-glycerate <=> Phosphoenolpyruvate + H2O	GO:0000015///phosphopyruvate hydratase complex+++GO:0070062///extracellular exosome+++GO:0009986///cell surface+++GO:0099738///cell cortex region+++GO:0005886///plasma membrane+++GO:0005615///extracellular space+++GO:0016020///membrane+++GO:0005829///cytosol+++GO:0031430///M band+++GO:0005634///nucleus+++GO:0005737///cytoplasm	GO:0005515///protein binding+++GO:0046872///metal ion binding+++GO:0000977///RNA polymerase II regulatory region sequence-specific DNA binding+++GO:0045296///cadherin binding+++GO:0000287///magnesium ion binding+++GO:0051020///GTPase binding+++GO:0016829///lyase activity+++GO:0042803///protein homodimerization activity+++GO:0004634///phosphopyruvate hydratase activity+++GO:0001227///DNA-binding t…	GO:0061621///canonical glycolysis+++GO:0045933///positive regulation of muscle contraction+++GO:1903298///negative regulation of hypoxia-induced intrinsic apoptotic signaling pathway+++GO:0006094///gluconeogenesis+++GO:0030308///negative regulation of cell growth+++GO:0006096///glycolytic process+++GO:0009615///response to virus+++GO:0000122///negative regulation of transcription by RNA polymeras…
56603	'CYP26B1'	mRNA	2.94	2.7	4.91	4.1	4.27	4.19	4.505	4.23	2.82	7.11	5.97	11.54	10.03	10.49	10.15	10.785	10.32	6.54	-0.0833957266559954	0.757108938668828	0.67585353514937	0.999985148788827	5.737870675142E-4	6.215607898018E-4	00830///Retinol metabolism+++01100///Metabolic pathways			R08390///Retinoate + NADPH + H+ + Oxygen <=> all-trans-18-Hydroxyretinoic acid + NADP+ + H2O+++R08392///Retinoate + NADPH + H+ + Oxygen <=> all-trans-4-Hydroxyretinoic acid + NADP+ + H2O	GO:0005737///cytoplasm+++GO:0031090///organelle membrane+++GO:0005789///endoplasmic reticulum membrane+++GO:0043231///intracellular membrane-bounded organelle+++GO:0016020///membrane+++GO:0005783///endoplasmic reticulum	GO:0016709///oxidoreductase activity, acting on paired donors, with incorporation or reduction of molecular oxygen, NAD(P)H as one donor, and incorporation of one atom of oxygen+++GO:0001972///retinoic acid binding+++GO:0004497///monooxygenase activity+++GO:0008401///retinoic acid 4-hydroxylase activity+++GO:0005506///iron ion binding+++GO:0046872///metal ion binding+++GO:0016705///oxidoreductase…	GO:0007283///spermatogenesis+++GO:0001768///establishment of T cell polarity+++GO:0043587///tongue morphogenesis+++GO:0009954///proximal/distal pattern formation+++GO:0006805///xenobiotic metabolic process+++GO:0055114///oxidation-reduction process+++GO:0070268///cornification+++GO:0006766///vitamin metabolic process+++GO:0048385///regulation of retinoic acid receptor signaling pathway+++GO:00483…
4070	'TACSTD2'	mRNA	2.19	2.03	8.08	5.49	5.85	5.47	6.785	5.66	2.11	5.29	4.5	19.01	13.45	14.38	13.24	16.23	13.81	4.895	-0.243320380747405	1.73872956884041	1.49781453426485	0.999985148788827	5.7365123515756696E-11	8.26583218318669E-11		H00953///Gelatinous drop-like corneal dystrophy (GDCD)			GO:0005886///plasma membrane+++GO:0005634///nucleus+++GO:0016328///lateral plasma membrane+++GO:0005887///integral component of plasma membrane+++GO:0016021///integral component of membrane+++GO:0005615///extracellular space+++GO:0005829///cytosol+++GO:0005923///bicellular tight junction+++GO:0009925///basal plasma membrane+++GO:0016020///membrane+++GO:0070062///extracellular exosome	GO:0038023///signaling receptor activity+++GO:0005515///protein binding+++GO:0098641///cadherin binding involved in cell-cell adhesion	GO:0050896///response to stimulus+++GO:0007166///cell surface receptor signaling pathway+++GO:2000146///negative regulation of cell motility+++GO:0051497///negative regulation of stress fiber assembly+++GO:0098609///cell-cell adhesion+++GO:1900028///negative regulation of ruffle assembly+++GO:2000738///positive regulation of stem cell differentiation+++GO:0090191///negative regulation of branchin…
84679	'SLC9A7'	mRNA	7.68	6.76	4.36	4.16	4.32	4.08	4.26	4.2	7.22	18.57	14.97	10.26	10.17	10.62	9.89	10.215	10.255	16.77	0.0334573254340268	-0.659759174562899	-0.624440316145065	0.999985148788827	5.73323979658256E-5	2.3011183374104E-5	04137///Mitophagy - animal+++04140///Autophagy - animal	H01914///Christianson syndrome			GO:0005770///late endosome+++GO:0005769///early endosome+++GO:0031410///cytoplasmic vesicle+++GO:0031901///early endosome membrane+++GO:0005886///plasma membrane+++GO:0016021///integral component of membrane+++GO:0000139///Golgi membrane+++GO:0005802///trans-Golgi network+++GO:0016020///membrane+++GO:0043679///axon terminus+++GO:0010008///endosome membrane+++GO:0005768///endosome+++GO:0055037///r…	GO:0015386///potassium:proton antiporter activity+++GO:0015297///antiporter activity+++GO:0015385///sodium:proton antiporter activity+++GO:0042803///protein homodimerization activity+++GO:0005515///protein binding+++GO:0015299///solute:proton antiporter activity	GO:0048812///neuron projection morphogenesis+++GO:0006814///sodium ion transport+++GO:0051386///regulation of neurotrophin TRK receptor signaling pathway+++GO:0051453///regulation of intracellular pH+++GO:0048675///axon extension+++GO:0006812///cation transport+++GO:0031547///brain-derived neurotrophic factor receptor signaling pathway+++GO:0006885///regulation of pH+++GO:0098719///sodium ion imp…
195827	'PRXL2C'	mRNA	32.95	30.89	19.86	15.96	16.95	18.66	17.91	17.805	31.92	79.66	68.39	46.72	39.06	41.66	45.17	42.89	43.415	74.025	0.0090555503781854	-0.784399920180442	-0.772904529664008	0.999985148788827	5.73170498520327E-5	1.62402895271254E-6	04137///Mitophagy - animal+++04140///Autophagy - animal					GO:0016209///antioxidant activity	GO:0070374///positive regulation of ERK1 and ERK2 cascade+++GO:0055114///oxidation-reduction process+++GO:0098869///cellular oxidant detoxification+++GO:0045821///positive regulation of glycolytic process
25791	'NGEF'	mRNA	0.27	0.11	1.85	1.65	1.7	1.43	1.75	1.565	0.19	0.65	0.24	4.36	4.04	4.18	3.46	4.2	3.82	0.445	-0.180402071973034	3.17216051068736	2.99381235311184	0.999985148788827	5.72090714113502E-12	1.54339668712558E-10	04360///Axon guidance				GO:0005737///cytoplasm+++GO:0016020///membrane+++GO:0030426///growth cone+++GO:0042995///cell projection+++GO:0005829///cytosol	GO:0005085///guanyl-nucleotide exchange factor activity+++GO:0005089///Rho guanyl-nucleotide exchange factor activity	GO:0007275///multicellular organism development+++GO:0035023///regulation of Rho protein signal transduction+++GO:0007186///G protein-coupled receptor signaling pathway+++GO:0043087///regulation of GTPase activity+++GO:0030154///cell differentiation+++GO:0048013///ephrin receptor signaling pathway+++GO:0061002///negative regulation of dendritic spine morphogenesis+++GO:0051056///regulation of sma…
10376	'TUBA1B'	mRNA	1265.49	1293.5	688.75	816.08	729.12	754.51	752.415	741.815	1279.495	3059.06	2863.92	1620.01	1997.23	1791.92	1826.77	1808.62	1809.345	2961.49	9.986428175691E-4	-0.712373295679032	-0.709585446932473	0.999985148788827	5.71624566203261E-7	4.8371661027212E-11	04540///Gap junction+++04145///Phagosome+++05130///Pathogenic Escherichia coli infection+++04530///Tight junction+++04210///Apoptosis	H00058///Amyotrophic lateral sclerosis (ALS)+++H00268///Lissencephaly (LIS)+++H00271///Polymicrogyria			GO:0005874///microtubule+++GO:0045121///membrane raft+++GO:0015630///microtubule cytoskeleton+++GO:0005881///cytoplasmic microtubule+++GO:0005856///cytoskeleton+++GO:0005737///cytoplasm+++GO:0043209///myelin sheath	GO:0005198///structural molecule activity+++GO:0005515///protein binding+++GO:0005525///GTP binding+++GO:0031625///ubiquitin protein ligase binding+++GO:0003924///GTPase activity+++GO:0003725///double-stranded RNA binding+++GO:0000166///nucleotide binding+++GO:0005200///structural constituent of cytoskeleton	GO:0007017///microtubule-based process+++GO:0000278///mitotic cell cycle+++GO:0071353///cellular response to interleukin-4+++GO:0030705///cytoskeleton-dependent intracellular transport+++GO:0000226///microtubule cytoskeleton organization+++GO:0007010///cytoskeleton organization+++GO:0051301///cell division
51659	'GINS2'	mRNA	8.67	9.83	3.49	4.17	3.63	3.97	3.83	3.8	9.25	20.96	21.76	8.2	10.2	8.91	9.61	9.2	9.26	21.36	0.0121243174998194	-1.22218642054121	-1.20792909979884	0.999985148788827	5.71551977676245E-6	1.14619590438291E-6			M00286///GINS complex		GO:0031298///replication fork protection complex+++GO:0005654///nucleoplasm+++GO:0000811///GINS complex+++GO:0005634///nucleus	GO:0005515///protein binding+++GO:0043138///3'-5' DNA helicase activity	GO:0006271///DNA strand elongation involved in DNA replication+++GO:0006260///DNA replication+++GO:0000727///double-strand break repair via break-induced replication+++GO:0032508///DNA duplex unwinding
10669	'CGREF1'	mRNA	3.91	5.0	2.04	2.2	2.49	2.48	2.12	2.485	4.455	9.44	11.07	4.8	5.39	6.12	6.01	5.095	6.065	10.255	0.288074585093054	-1.03697488531788	-0.746649295667619	0.999985148788827	5.715482278212E-4	0.0113167697419261	01120///Microbial metabolism in diverse environments+++01100///Metabolic pathways+++00051///Fructose and mannose metabolism	H01852///Postaxial polydactyly+++H00480///Non-syndromic X-linked mental retardation+++H00513///Transient neonatal diabetes mellitus (TNDM)		R00866///ATP:D-fructose 1-phosphotransferase ATP + D-Fructose <=> ADP + D-Fructose 1-phosphate+++R03819///ATP:sedoheptulose 1-phosphotransferase ATP + Sedoheptulose <=> ADP + Sedoheptulose 1-phosphate	GO:0005576///extracellular region	GO:0005509///calcium ion binding+++GO:0046872///metal ion binding	GO:0008285///negative regulation of cell proliferation+++GO:0007050///cell cycle arrest+++GO:0007049///cell cycle+++GO:0007155///cell adhesion
2556	'GABRA3'	mRNA	0.0	0.0	0.23	0.2	0.17	0.29	0.215	0.23	0.0	0.0	0.0	0.55	0.49	0.42	0.7	0.52	0.56	0.0	0.102608398593548	6.88252114201061	6.98746498038669	0.999985148788827	5.715482278212E-4	2.99780617501E-4	04723///Retrograde endocannabinoid signaling+++05033///Nicotine addiction+++04742///Taste transduction+++04727///GABAergic synapse+++05032///Morphine addiction+++04080///Neuroactive ligand-receptor interaction	H00606///Early infantile epileptic encephalopathy+++H00808///Idiopathic generalized epilepsies (IGEs)+++H01611///Alcohol dependence	M00037///Melatonin biosynthesis, tryptophan => serotonin => melatonin	R03130///S-Adenosyl-L-homocysteine:N-acetylserotonin O-methyltransferase S-Adenosyl-L-methionine + N-Acetylserotonin <=> S-Adenosyl-L-homocysteine + Melatonin+++R04905///S-Adenosyl-L-methionine:N-acetylserotonin O-methyltransferase S-Adenosyl-L-methionine + 5-Hydroxyindoleacetate <=> S-Adenosyl-L-homocysteine + 5-Methoxyindoleacetate	GO:0098982///GABA-ergic synapse+++GO:0016021///integral component of membrane+++GO:0034707///chloride channel complex+++GO:0045202///synapse+++GO:0098794///postsynapse+++GO:0030054///cell junction+++GO:0045211///postsynaptic membrane+++GO:0099060///integral component of postsynaptic specialization membrane+++GO:0032590///dendrite membrane+++GO:0016020///membrane+++GO:0005886///plasma membrane+++G…	GO:0005237///inhibitory extracellular ligand-gated ion channel activity+++GO:0022851///GABA-gated chloride ion channel activity+++GO:0005216///ion channel activity+++GO:0005515///protein binding+++GO:0005254///chloride channel activity+++GO:0004888///transmembrane signaling receptor activity+++GO:0005230///extracellular ligand-gated ion channel activity+++GO:0008503///benzodiazepine receptor acti…	GO:0051932///synaptic transmission, GABAergic+++GO:0007214///gamma-aminobutyric acid signaling pathway+++GO:0060078///regulation of postsynaptic membrane potential+++GO:0007165///signal transduction+++GO:0034220///ion transmembrane transport+++GO:0006811///ion transport+++GO:0007268///chemical synaptic transmission+++GO:0042391///regulation of membrane potential+++GO:0006821///chloride transport+…
79968	'WDR76'	mRNA	4.45	4.13	1.8	2.1	1.55	1.53	1.95	1.54	4.29	10.76	9.14	4.23	5.14	3.82	3.7	4.685	3.76	9.95	-0.303750774401042	-1.10142436357934	-1.40354442359308	0.999985148788827	5.71416148969656E-7	1.5660219422862398E-12	04137///Mitophagy - animal+++04140///Autophagy - animal				GO:0090734///site of DNA damage+++GO:0005634///nucleus+++GO:0000792///heterochromatin	GO:0003677///DNA binding+++GO:0005515///protein binding+++GO:0019899///enzyme binding	GO:0006974///cellular response to DNA damage stimulus+++GO:2000001///regulation of DNA damage checkpoint
9760	'TOX'	mRNA	5.08	5.04	8.82	9.47	10.65	10.02	9.145	10.335	5.06	12.29	11.15	20.74	23.18	26.18	24.27	21.96	25.225	11.72	0.201682648347718	0.906939410035489	1.11047049659982	0.999985148788827	5.71296362510275E-8	2.60410476761459E-14	04137///Mitophagy - animal+++04140///Autophagy - animal				GO:0005634///nucleus	GO:0000981///DNA-binding transcription factor activity, RNA polymerase II-specific+++GO:0003677///DNA binding	GO:0048535///lymph node development+++GO:0032825///positive regulation of natural killer cell differentiation+++GO:0006357///regulation of transcription by RNA polymerase II+++GO:0030098///lymphocyte differentiation+++GO:0048541///Peyer's patch development
1746	'DLX2'	mRNA	1.61	1.59	2.47	5.07	2.15	2.76	3.77	2.455	1.6	3.89	3.52	5.82	12.4	5.3	6.68	9.11	5.99	3.705	-0.596234316955472	1.29135423783342	0.696734136665722	0.999985148788827	5.708532901148E-4	0.0545307665717059					GO:0005634///nucleus	GO:0005515///protein binding+++GO:0003700///DNA-binding transcription factor activity+++GO:0001228///DNA-binding transcription activator activity, RNA polymerase II-specific+++GO:0003682///chromatin binding+++GO:0000977///RNA polymerase II regulatory region sequence-specific DNA binding+++GO:0043565///sequence-specific DNA binding+++GO:0000981///DNA-binding transcription factor activity, RNA poly…	GO:0046533///negative regulation of photoreceptor cell differentiation+++GO:0048706///embryonic skeletal system development+++GO:0000122///negative regulation of transcription by RNA polymerase II+++GO:0021766///hippocampus development+++GO:0030154///cell differentiation+++GO:0021882///regulation of transcription from RNA polymerase II promoter involved in forebrain neuron fate commitment+++GO:00…
4133	'MAP2'	mRNA	0.25	0.25	1.1	0.72	1.06	0.97	0.91	1.015	0.25	0.61	0.56	2.59	1.76	2.6	2.35	2.175	2.475	0.585	0.239461180297402	1.83974158765662	2.08122423210312	0.999985148788827	5.70540682214143E-8	2.47041362437738E-13					GO:0005829///cytosol+++GO:0097441///basal dendrite+++GO:0150014///apical distal dendrite+++GO:0043198///dendritic shaft+++GO:0030425///dendrite+++GO:0005730///nucleolus+++GO:0044307///dendritic branch+++GO:0032839///dendrite cytoplasm+++GO:0150001///primary dendrite+++GO:0034399///nuclear periphery+++GO:0005791///rough endoplasmic reticulum+++GO:0005790///smooth endoplasmic reticulum+++GO:0043203…	GO:0019901///protein kinase binding+++GO:0003779///actin binding+++GO:0015631///tubulin binding+++GO:0005516///calmodulin binding+++GO:0005198///structural molecule activity+++GO:0008017///microtubule binding+++GO:0002162///dystroglycan binding	GO:0007026///negative regulation of microtubule depolymerization+++GO:1903744///positive regulation of anterograde synaptic vesicle transport+++GO:0001578///microtubule bundle formation+++GO:0048813///dendrite morphogenesis+++GO:1904527///negative regulation of microtubule binding+++GO:0032570///response to progesterone+++GO:0031175///neuron projection development+++GO:1901953///positive regulati…
54873	'PALMD'	mRNA	0.05	0.04	0.57	0.51	0.71	0.63	0.54	0.67	0.045	0.12	0.09	1.33	1.26	1.75	1.53	1.295	1.64	0.105	0.333475050916213	3.65195530145172	3.98724431176316	0.999985148788827	5.69084835433977E-5	1.0935598098831E-6					GO:0042995///cell projection+++GO:0030425///dendrite+++GO:0043197///dendritic spine+++GO:0005737///cytoplasm+++GO:0016020///membrane		GO:0008360///regulation of cell shape
119587	'CPXM2'	mRNA	10.39	10.54	19.84	19.6	20.11	19.95	19.72	20.03	10.465	25.12	23.33	46.67	47.98	49.41	48.3	47.325	48.855	24.225	0.0641562860371764	0.960174774189656	1.02629450069688	0.999985148788827	5.687712578356559E-11	2.27897518764602E-15					GO:0005576///extracellular region+++GO:0005615///extracellular space	GO:0008270///zinc ion binding+++GO:0004181///metallocarboxypeptidase activity	GO:0016485///protein processing+++GO:0006518///peptide metabolic process+++GO:0006508///proteolysis
54507	'ADAMTSL4'	mRNA	5.24	6.24	11.77	10.98	14.42	12.33	11.375	13.375	5.74	12.67	13.82	27.69	26.87	35.44	29.86	27.28	32.65	13.245	0.244189153487896	1.14710536338281	1.39352715418966	0.999985148788827	5.6862092200366E-12	1.37374663884033E-19	04137///Mitophagy - animal+++05206///MicroRNAs in cancer+++04630///Jak-STAT signaling pathway+++04140///Autophagy - animal+++04210///Apoptosis+++04151///PI3K-Akt signaling pathway				GO:0005614///interstitial matrix+++GO:0005576///extracellular region+++GO:0005575///cellular_component+++GO:0031012///extracellular matrix+++GO:0005788///endoplasmic reticulum lumen+++GO:0062023///collagen-containing extracellular matrix	GO:0005515///protein binding+++GO:0002020///protease binding+++GO:0008233///peptidase activity	GO:0002064///epithelial cell development+++GO:0030198///extracellular matrix organization+++GO:0006508///proteolysis+++GO:0006915///apoptotic process+++GO:0043065///positive regulation of apoptotic process
9156	'EXO1'	mRNA	2.84	2.29	0.94	1.41	0.98	1.03	1.175	1.005	2.565	6.86	5.07	2.21	3.45	2.4	2.48	2.83	2.44	5.965	-0.238438155316936	-1.08251994845699	-1.31973946368276	0.999985148788827	5.676373621789E-4	1.42726433575679E-6	03430///Mismatch repair				GO:0016604///nuclear body+++GO:0005634///nucleus+++GO:0005886///plasma membrane+++GO:0005654///nucleoplasm	GO:0017108///5'-flap endonuclease activity+++GO:0004523///RNA-DNA hybrid ribonuclease activity+++GO:0004518///nuclease activity+++GO:0003677///DNA binding+++GO:0016787///hydrolase activity+++GO:0004519///endonuclease activity+++GO:0035312///5'-3' exodeoxyribonuclease activity+++GO:0005515///protein binding+++GO:0003824///catalytic activity+++GO:0008409///5'-3' exonuclease activity+++GO:0003682///…	GO:0090502///RNA phosphodiester bond hydrolysis, endonucleolytic+++GO:0006974///cellular response to DNA damage stimulus+++GO:0000706///meiotic DNA double-strand break processing+++GO:0006298///mismatch repair+++GO:0006281///DNA repair+++GO:0051321///meiotic cell cycle+++GO:0002455///humoral immune response mediated by circulating immunoglobulin+++GO:0006310///DNA recombination+++GO:0016446///som…
1368	'CPM'	mRNA	2.37	2.4	1.18	1.08	1.12	1.05	1.13	1.085	2.385	5.73	5.31	2.78	2.65	2.76	2.55	2.715	2.655	5.52	0.0771924520047846	-1.00216986180313	-0.922895659085853	0.999985148788827	5.663855187923E-4	6.985187698365E-4	05218///Melanoma+++04140///Autophagy - animal+++04625///C-type lectin receptor signaling pathway+++05206///MicroRNAs in cancer+++00380///Tryptophan metabolism+++05220///Chronic myeloid leukemia+++05215///Prostate cancer+++04218///Cellular senescence+++05163///Human cytomegalovirus infection+++04144///Endocytosis+++05214///Glioma+++05205///Proteoglycans in cancer+++04137///Mitophagy - animal+++052…	H00025///Penile cancer+++H00037///Alveolar rhabdomyosarcoma+++H00036///Osteosarcoma+++H00042///Glioma+++H01667///Medulloblastoma+++H01513///Retinoblastoma+++H00028///Choriocarcinoma	M00037///Melatonin biosynthesis, tryptophan => serotonin => melatonin	R04905///S-Adenosyl-L-methionine:N-acetylserotonin O-methyltransferase S-Adenosyl-L-methionine + 5-Hydroxyindoleacetate <=> S-Adenosyl-L-homocysteine + 5-Methoxyindoleacetate+++R03130///S-Adenosyl-L-homocysteine:N-acetylserotonin O-methyltransferase S-Adenosyl-L-methionine + N-Acetylserotonin <=> S-Adenosyl-L-homocysteine + Melatonin	GO:0005886///plasma membrane+++GO:0016020///membrane+++GO:0005576///extracellular region+++GO:0009986///cell surface+++GO:0016021///integral component of membrane+++GO:0005615///extracellular space+++GO:0070062///extracellular exosome+++GO:0031225///anchored component of membrane	GO:0008233///peptidase activity+++GO:0016787///hydrolase activity+++GO:0004180///carboxypeptidase activity+++GO:0004181///metallocarboxypeptidase activity+++GO:0008270///zinc ion binding+++GO:0008237///metallopeptidase activity+++GO:0046872///metal ion binding	GO:0016485///protein processing+++GO:0006508///proteolysis+++GO:0009653///anatomical structure morphogenesis+++GO:0006518///peptide metabolic process
81851	'KRTAP1-1'	mRNA	1.03	1.73	0.08	0.0	0.04	0.08	0.04	0.06	1.38	2.48	3.83	0.18	0.0	0.1	0.19	0.09	0.145	3.155	0.593359316082328	-5.07565962563699	-4.47538129492595	0.999985148788827	5.663855187923E-4	2.99780617501E-4					GO:0005882///intermediate filament+++GO:0045095///keratin filament+++GO:0005829///cytosol		GO:0008150///biological_process+++GO:0031424///keratinization
26047	'CNTNAP2'	mRNA	0.05	0.07	0.67	0.6	0.62	0.58	0.635	0.6	0.06	0.13	0.16	1.57	1.47	1.53	1.41	1.52	1.47	0.145	0.259346933615731	3.14247969108446	3.40380925725983	0.999985148788827	5.6631176590380905E-14	7.04901447936708E-19	04514///Cell adhesion molecules (CAMs)	H02111///Autism+++H00756///Pitt-Hopkins syndrome			GO:0016020///membrane+++GO:0033010///paranodal junction+++GO:0016021///integral component of membrane+++GO:0005794///Golgi apparatus+++GO:0030425///dendrite+++GO:0042995///cell projection+++GO:0044224///juxtaparanode region of axon+++GO:0005769///early endosome+++GO:0043025///neuronal cell body+++GO:0008076///voltage-gated potassium channel complex+++GO:0030424///axon+++GO:0030054///cell junction…	GO:0005515///protein binding+++GO:0019899///enzyme binding	GO:0007612///learning+++GO:0021794///thalamus development+++GO:0071625///vocalization behavior+++GO:0031175///neuron projection development+++GO:0071109///superior temporal gyrus development+++GO:0007155///cell adhesion+++GO:0045163///clustering of voltage-gated potassium channels+++GO:0021761///limbic system development+++GO:0071205///protein localization to juxtaparanode region of axon+++GO:001…
3915	'LAMC1'	mRNA	71.66	58.82	113.75	108.12	120.82	116.94	110.935	118.88	65.24	173.22	130.23	267.54	264.6	296.93	283.13	266.07	290.03	151.725	0.117928129864482	0.823077557017627	0.942894363954762	0.999985148788827	5.65536652066035E-8	1.28177401821181E-12	05146///Amoebiasis+++04151///PI3K-Akt signaling pathway+++05020///Prion diseases+++05222///Small cell lung cancer+++05200///Pathways in cancer+++05165///Human papillomavirus infection+++04510///Focal adhesion+++05145///Toxoplasmosis+++04512///ECM-receptor interaction				GO:0005615///extracellular space+++GO:0043260///laminin-11 complex+++GO:0031012///extracellular matrix+++GO:0070062///extracellular exosome+++GO:0043259///laminin-10 complex+++GO:0005606///laminin-1 complex+++GO:0005604///basement membrane+++GO:0062023///collagen-containing extracellular matrix+++GO:0005576///extracellular region+++GO:0005788///endoplasmic reticulum lumen	GO:0005201///extracellular matrix structural constituent	GO:0022617///extracellular matrix disassembly+++GO:0034446///substrate adhesion-dependent cell spreading+++GO:0065003///protein-containing complex assembly+++GO:0050679///positive regulation of epithelial cell proliferation+++GO:0043687///post-translational protein modification+++GO:0030198///extracellular matrix organization+++GO:0016477///cell migration+++GO:0044267///cellular protein metabolic…
55198	'APPL2'	mRNA	86.14	82.85	47.35	48.0	45.58	47.15	47.675	46.365	84.495	208.22	183.44	111.37	117.47	112.01	114.16	114.42	113.085	195.83	-0.0208999984308829	-0.773995015098175	-0.792895103076926	0.999985148788827	5.6416135991073805E-9	7.804885973829039E-12					GO:0031901///early endosome membrane+++GO:0070062///extracellular exosome+++GO:0005634///nucleus+++GO:0010008///endosome membrane	GO:0003964///RNA-directed DNA polymerase activity+++GO:0046872///metal ion binding+++GO:0009036///type II site-specific deoxyribonuclease activity	GO:0090305///nucleic acid phosphodiester bond hydrolysis+++GO:0008283///cell proliferation+++GO:0007165///signal transduction+++GO:0006310///DNA recombination+++GO:0007049///cell cycle+++GO:0032199///reverse transcription involved in RNA-mediated transposition+++GO:0032197///transposition, RNA-mediated
101928422	'LOC101928422'	mRNA	0.49	0.6	1.35	1.38	1.47	1.46	1.365	1.465	0.545	1.19	1.32	3.18	3.37	3.6	3.54	3.275	3.57	1.255	0.11509014260147	1.40123236842909	1.51862324377098	0.999985148788827	5.629196207895E-4	3.7211059631196E-5					GO:0030054///cell junction+++GO:0005886///plasma membrane	GO:0044325///ion channel binding	GO:0090314///positive regulation of protein targeting to membrane+++GO:0030335///positive regulation of cell migration+++GO:0010360///negative regulation of anion channel activity
79960	'JADE1'	mRNA	7.96	8.59	5.58	4.27	5.64	5.47	4.925	5.555	8.275	19.23	19.02	13.13	10.44	13.87	13.25	11.785	13.56	19.125	0.190943591355832	-0.682508165240892	-0.488971473657507	0.999985148788827	5.614771679575E-4	0.0018535003366129					GO:0005856///cytoskeleton+++GO:0016607///nuclear speck+++GO:0005829///cytosol+++GO:0000123///histone acetyltransferase complex+++GO:0005886///plasma membrane+++GO:0042995///cell projection+++GO:0036064///ciliary basal body+++GO:0005737///cytoplasm+++GO:0005654///nucleoplasm+++GO:0005634///nucleus	GO:0046872///metal ion binding+++GO:0003713///transcription coactivator activity+++GO:0005515///protein binding	GO:0043984///histone H4-K16 acetylation+++GO:2000134///negative regulation of G1/S transition of mitotic cell cycle+++GO:0043982///histone H4-K8 acetylation+++GO:0090090///negative regulation of canonical Wnt signaling pathway+++GO:0030308///negative regulation of cell growth+++GO:0043966///histone H3 acetylation+++GO:0006915///apoptotic process+++GO:0043983///histone H4-K12 acetylation+++GO:1903…
9955	'HS3ST3A1'	mRNA	6.29	6.82	3.21	3.47	3.2	3.42	3.34	3.31	6.555	15.21	15.09	7.56	8.49	7.87	8.28	8.025	8.075	15.15	0.0092977826658198	-0.919785322299476	-0.908401594350896	0.999985148788827	5.59675490613012E-7	4.69590532770402E-8	00534///Glycosaminoglycan biosynthesis - heparan sulfate / heparin				GO:0016020///membrane+++GO:0000139///Golgi membrane+++GO:0005794///Golgi apparatus+++GO:0016021///integral component of membrane	GO:0033872///[heparan sulfate]-glucosamine 3-sulfotransferase 3 activity+++GO:0008467///[heparan sulfate]-glucosamine 3-sulfotransferase 1 activity+++GO:0008146///sulfotransferase activity+++GO:0016740///transferase activity	GO:0006024///glycosaminoglycan biosynthetic process
8991	'SELENBP1'	mRNA	6.15	8.42	12.64	11.65	14.07	12.57	12.145	13.32	7.285	14.86	18.64	29.74	28.52	34.58	30.44	29.13	32.51	16.75	0.168385605686954	0.791379540919885	0.962344582964853	0.999985148788827	5.583783896984E-4	1.46708216827534E-6	03050///Proteasome		M00340///Proteasome, 20S core particle+++M00337///Immunoproteasome		GO:0005615///extracellular space+++GO:0016020///membrane+++GO:0070062///extracellular exosome+++GO:0001650///fibrillar center+++GO:0005634///nucleus+++GO:0005829///cytosol+++GO:0005730///nucleolus+++GO:0005737///cytoplasm	GO:0018549///methanethiol oxidase activity+++GO:0008430///selenium binding+++GO:0005515///protein binding+++GO:0016491///oxidoreductase activity	GO:0015031///protein transport+++GO:0055114///oxidation-reduction process
7089	'TLE2'	mRNA	2.46	2.82	1.15	1.24	1.15	1.09	1.195	1.12	2.64	5.95	6.24	2.71	3.04	2.83	2.63	2.875	2.73	6.095	-0.0648340522339621	-1.08158223241583	-1.14447832923622	0.999985148788827	5.575152225858E-4	9.19568027891917E-5					GO:0005667///transcription factor complex+++GO:0016604///nuclear body+++GO:0005654///nucleoplasm+++GO:0005634///nucleus+++GO:0005615///extracellular space+++GO:0005925///focal adhesion	GO:0005515///protein binding+++GO:0003714///transcription corepressor activity+++GO:0070491///repressing transcription factor binding	GO:0016055///Wnt signaling pathway+++GO:0007165///signal transduction+++GO:0090090///negative regulation of canonical Wnt signaling pathway+++GO:0045892///negative regulation of transcription, DNA-templated+++GO:1904837///beta-catenin-TCF complex assembly+++GO:0006355///regulation of transcription, DNA-templated+++GO:0009887///animal organ morphogenesis
2321	'FLT1'	mRNA	0.6	0.44	2.89	3.22	3.08	2.86	3.055	2.97	0.52	1.46	0.98	6.79	7.88	7.58	6.93	7.335	7.255	1.22	-0.0468638805331512	2.76858939908823	2.72329725041154	0.999985148788827	5.57190105840174E-27	2.83047037988933E-28	05202///Transcriptional misregulation in cancer+++04010///MAPK signaling pathway+++04151///PI3K-Akt signaling pathway+++04510///Focal adhesion+++04015///Rap1 signaling pathway+++04014///Ras signaling pathway+++05323///Rheumatoid arthritis+++04066///HIF-1 signaling pathway				GO:0005887///integral component of plasma membrane+++GO:0005768///endosome+++GO:0005925///focal adhesion+++GO:0016020///membrane+++GO:0016021///integral component of membrane+++GO:0015629///actin cytoskeleton+++GO:0005615///extracellular space+++GO:0005886///plasma membrane+++GO:0043235///receptor complex+++GO:0005576///extracellular region+++GO:0005737///cytoplasm	GO:0036332///placental growth factor-activated receptor activity+++GO:0004713///protein tyrosine kinase activity+++GO:0005515///protein binding+++GO:0004888///transmembrane signaling receptor activity+++GO:0016740///transferase activity+++GO:0005021///vascular endothelial growth factor-activated receptor activity+++GO:0004714///transmembrane receptor protein tyrosine kinase activity+++GO:0019838/…	GO:0016310///phosphorylation+++GO:0036323///vascular endothelial growth factor receptor-1 signaling pathway+++GO:0016477///cell migration+++GO:1905563///negative regulation of vascular endothelial cell proliferation+++GO:0030335///positive regulation of cell migration+++GO:0008284///positive regulation of cell proliferation+++GO:0070374///positive regulation of ERK1 and ERK2 cascade+++GO:0010863/…
112267876	'LOC112267876'	mRNA	0.27	0.94	5.33	4.26	6.74	3.76	4.795	5.25	0.605	0.64	2.08	12.53	10.43	16.56	9.1	11.48	12.83	1.36	0.172984168803215	3.04930574524992	3.22512270865982	0.999985148788827	5.57081802213616E-6	8.05768327607203E-7
652	'BMP4'	mRNA	0.21	0.23	1.49	0.92	1.88	1.48	1.205	1.68	0.22	0.52	0.5	3.5	2.26	4.62	3.58	2.88	4.1	0.51	0.467691641087671	2.51360755617	2.98410812494568	0.999985148788827	5.54709907336586E-5	9.97871156233572E-9	04350///TGF-beta signaling pathway+++04341///Hedgehog signaling pathway - fly+++04919///Thyroid hormone signaling pathway+++04013///MAPK signaling pathway - fly+++04060///Cytokine-cytokine receptor interaction+++05418///Fluid shear stress and atherosclerosis+++05200///Pathways in cancer+++05217///Basal cell carcinoma+++04550///Signaling pathways regulating pluripotency of stem cells+++04390///Hip…	H00516///Cleft lip and/or cleft palate+++H01027///Anophthalmia and microphthalmia (A/M)	M00679///BMP signaling		GO:0005576///extracellular region+++GO:0005615///extracellular space+++GO:0005788///endoplasmic reticulum lumen	GO:0042056///chemoattractant activity+++GO:0070700///BMP receptor binding+++GO:0005125///cytokine activity+++GO:0005515///protein binding+++GO:0008083///growth factor activity+++GO:0005160///transforming growth factor beta receptor binding+++GO:0039706///co-receptor binding+++GO:0008201///heparin binding	GO:0061036///positive regulation of cartilage development+++GO:0002062///chondrocyte differentiation+++GO:0003151///outflow tract morphogenesis+++GO:0042476///odontogenesis+++GO:0030326///embryonic limb morphogenesis+++GO:0009791///post-embryonic development+++GO:0060348///bone development+++GO:2000005///negative regulation of metanephric S-shaped body morphogenesis+++GO:0003148///outflow tract s…
3251	'HPRT1'	mRNA	20.49	22.16	13.22	12.88	11.66	12.32	13.05	11.99	21.325	49.54	49.07	31.09	31.52	28.66	29.83	31.305	29.245	49.305	-0.100113660619758	-0.656181844434919	-0.754060291834207	0.999985148788827	5.545320473392E-4	7.0920486134975E-6	00983///Drug metabolism - other enzymes+++01100///Metabolic pathways+++00230///Purine metabolism+++01110///Biosynthesis of secondary metabolites	H00194///Lesch-Nyhan syndrome		R08245///6-thioguanosine monophosphate:diphosphate phospho-D-ribosyltransferase Thioguanine + 5-Phospho-alpha-D-ribose 1-diphosphate <=> 6-Thioguanosine monophosphate + Diphosphate+++R01132///IMP:diphosphate phospho-D-ribosyltransferase IMP + Diphosphate <=> Hypoxanthine + 5-Phospho-alpha-D-ribose 1-diphosphate+++R00190///AMP:diphosphate phospho-D-ribosyltransferase AMP + Diphosphate <=> Adenine …	GO:0005737///cytoplasm+++GO:0005829///cytosol+++GO:0070062///extracellular exosome	GO:0016740///transferase activity+++GO:0042803///protein homodimerization activity+++GO:0042802///identical protein binding+++GO:0016757///transferase activity, transferring glycosyl groups+++GO:0000166///nucleotide binding+++GO:0000287///magnesium ion binding+++GO:0004422///hypoxanthine phosphoribosyltransferase activity+++GO:0005515///protein binding+++GO:0046872///metal ion binding+++GO:005265…	GO:0021756///striatum development+++GO:0006166///purine ribonucleoside salvage+++GO:0051289///protein homotetramerization+++GO:0006178///guanine salvage+++GO:0042417///dopamine metabolic process+++GO:0021954///central nervous system neuron development+++GO:0043101///purine-containing compound salvage+++GO:0032263///GMP salvage+++GO:0046040///IMP metabolic process+++GO:0007625///grooming behavior+…
9918	'NCAPD2'	mRNA	21.27	18.04	11.34	13.34	11.41	12.59	12.34	12.0	19.655	51.41	39.95	26.68	32.65	28.05	30.48	29.665	29.265	45.68	-0.0212555592041143	-0.615267360866032	-0.634886251963376	0.999985148788827	5.545320473392E-4	2.68018402785298E-5	04111///Cell cycle - yeast				GO:0005634///nucleus+++GO:0000796///condensin complex+++GO:0005654///nucleoplasm+++GO:0005694///chromosome+++GO:0000799///nuclear condensin complex+++GO:0000228///nuclear chromosome+++GO:0000793///condensed chromosome+++GO:0016020///membrane+++GO:0000797///condensin core heterodimer+++GO:0005829///cytosol+++GO:0000779///condensed chromosome, centromeric region+++GO:0005737///cytoplasm	GO:0003682///chromatin binding+++GO:0005515///protein binding+++GO:0042393///histone binding	GO:0051304///chromosome separation+++GO:0010032///meiotic chromosome condensation+++GO:0007049///cell cycle+++GO:0030261///chromosome condensation+++GO:0007076///mitotic chromosome condensation+++GO:0051301///cell division+++GO:0000278///mitotic cell cycle
3693	'ITGB5'	mRNA	131.03	135.42	87.0	82.36	76.22	80.5	84.68	78.36	133.225	316.75	299.84	204.63	201.56	187.31	194.9	203.095	191.105	308.295	-0.0846540669769323	-0.610570244556979	-0.692982481912117	0.999985148788827	5.53155815491641E-6	8.78370066617939E-10	05205///Proteoglycans in cancer+++04151///PI3K-Akt signaling pathway+++05410///Hypertrophic cardiomyopathy (HCM)+++04145///Phagosome+++05414///Dilated cardiomyopathy (DCM)+++04810///Regulation of actin cytoskeleton+++04512///ECM-receptor interaction+++04510///Focal adhesion+++05412///Arrhythmogenic right ventricular cardiomyopathy (ARVC)+++05165///Human papillomavirus infection				GO:0070062///extracellular exosome+++GO:0016020///membrane+++GO:0005886///plasma membrane+++GO:0008305///integrin complex+++GO:0034684///integrin alphav-beta5 complex+++GO:0043235///receptor complex+++GO:0016021///integral component of membrane+++GO:0005925///focal adhesion+++GO:0009986///cell surface+++GO:0045335///phagocytic vesicle	GO:0005515///protein binding+++GO:0001618///virus receptor activity+++GO:0005178///integrin binding+++GO:0038023///signaling receptor activity	GO:0016032///viral process+++GO:0007155///cell adhesion+++GO:0002479///antigen processing and presentation of exogenous peptide antigen via MHC class I, TAP-dependent+++GO:0046718///viral entry into host cell+++GO:0006936///muscle contraction+++GO:0030198///extracellular matrix organization+++GO:0090136///epithelial cell-cell adhesion+++GO:0043149///stress fiber assembly+++GO:0007229///integrin-m…
107282092	'BOLA2-SMG1P6'	mRNA	9.49	9.1	15.61	16.45	14.5	17.4	16.03	15.95	9.295	22.94	20.14	36.71	40.25	35.64	42.12	38.48	38.88	21.54	-0.0077366669611434	0.877976620379525	0.872237654033499	0.999985148788827	5.51544521895879E-6	2.12334989575444E-6	03015///mRNA surveillance pathway				GO:0005634///nucleus+++GO:0005737///cytoplasm+++GO:0005654///nucleoplasm+++GO:0005829///cytosol	GO:0046872///metal ion binding+++GO:0042162///telomeric DNA binding+++GO:0004674///protein serine/threonine kinase activity+++GO:0005524///ATP binding+++GO:0003723///RNA binding+++GO:0004672///protein kinase activity+++GO:0016301///kinase activity	GO:0006281///DNA repair+++GO:0000184///nuclear-transcribed mRNA catabolic process, nonsense-mediated decay+++GO:2001020///regulation of response to DNA damage stimulus+++GO:0032204///regulation of telomere maintenance+++GO:0046854///phosphatidylinositol phosphorylation+++GO:0046777///protein autophosphorylation+++GO:0018105///peptidyl-serine phosphorylation+++GO:0006406///mRNA export from nucleus
113146	'AHNAK2'	mRNA	23.3	17.0	12.1	10.98	13.95	13.2	11.54	13.575	20.15	56.33	37.64	28.46	26.88	34.29	31.97	27.67	33.13	46.985	0.251879505181447	-0.746810460995014	-0.493090289654584	0.999985148788827	5.51454070606241E-5	0.0068611493319998	04137///Mitophagy - animal+++04140///Autophagy - animal				GO:0042383///sarcolemma+++GO:0043034///costamere+++GO:0030018///Z disc+++GO:0005829///cytosol+++GO:0005634///nucleus+++GO:0030315///T-tubule+++GO:0005886///plasma membrane+++GO:0005737///cytoplasm+++GO:0030659///cytoplasmic vesicle membrane	GO:0005515///protein binding	GO:0001778///plasma membrane repair+++GO:0043484///regulation of RNA splicing
102724594	'U2AF1L5'	mRNA	26.18	28.59	13.93	13.14	16.68	19.08	13.535	17.88	27.385	63.28	63.31	32.77	32.16	41.0	46.2	32.465	43.6	63.295	0.419433092071026	-0.957622755308893	-0.535806803860097	0.999985148788827	5.51074539529161E-7	0.0055091353731874	05131///Shigellosis+++03040///Spliceosome	H01481///Myelodysplastic syndrome (MDS)			GO:0089701///U2AF+++GO:0016607///nuclear speck+++GO:0005654///nucleoplasm+++GO:0005634///nucleus+++GO:0005681///spliceosomal complex	GO:0046872///metal ion binding+++GO:0030628///pre-mRNA 3'-splice site binding+++GO:0003723///RNA binding+++GO:0050733///RS domain binding+++GO:0003676///nucleic acid binding	GO:0000398///mRNA splicing, via spliceosome
23704	'KCNE4'	mRNA	8.86	7.36	12.35	14.09	10.61	12.66	13.22	11.635	8.11	21.42	16.29	29.04	34.48	26.08	30.66	31.76	28.37	18.855	-0.164420594463923	0.759149212582539	0.59644713650725	0.999985148788827	5.49882166195947E-5	0.0014792337057778					GO:0008076///voltage-gated potassium channel complex+++GO:0016020///membrane+++GO:0016021///integral component of membrane+++GO:0016324///apical plasma membrane	GO:0005251///delayed rectifier potassium channel activity+++GO:1902282///voltage-gated potassium channel activity involved in ventricular cardiac muscle cell action potential repolarization+++GO:0005244///voltage-gated ion channel activity+++GO:0044325///ion channel binding+++GO:0005249///voltage-gated potassium channel activity+++GO:0005515///protein binding+++GO:0005267///potassium channel acti…	GO:0006813///potassium ion transport+++GO:1902260///negative regulation of delayed rectifier potassium channel activity+++GO:0086091///regulation of heart rate by cardiac conduction+++GO:0097623///potassium ion export across plasma membrane+++GO:0060307///regulation of ventricular cardiac muscle cell membrane repolarization+++GO:0071805///potassium ion transmembrane transport+++GO:0034765///regul…
3988	'LIPA'	mRNA	67.8	68.7	97.94	88.97	103.91	105.03	93.455	104.47	68.25	163.88	152.1	230.36	217.75	255.37	254.29	224.055	254.83	157.99	0.182138370013973	0.512004222923953	0.696390657041009	0.999985148788827	5.455005847145E-4	9.26133725430806E-10	04979///Cholesterol metabolism+++00100///Steroid biosynthesis+++04142///Lysosome	H00148///Lysosomal acid lipase deficiency		R01462///cholesterol ester acylhydrolase Cholesterol ester + H2O <=> Cholesterol + Fatty acid	GO:0043231///intracellular membrane-bounded organelle+++GO:0001650///fibrillar center+++GO:0005764///lysosome+++GO:0043202///lysosomal lumen	GO:0016298///lipase activity+++GO:0004771///sterol esterase activity	GO:0000902///cell morphogenesis+++GO:0034383///low-density lipoprotein particle clearance+++GO:0016042///lipid catabolic process+++GO:0008283///cell proliferation+++GO:0048771///tissue remodeling+++GO:0048873///homeostasis of number of cells within a tissue+++GO:0030324///lung development+++GO:0001816///cytokine production+++GO:0006954///inflammatory response
85477	'SCIN'	mRNA	5.44	5.0	0.24	0.32	0.33	0.33	0.28	0.33	5.22	13.16	11.08	0.57	0.78	0.82	0.79	0.675	0.805	12.12	0.323650157647916	-4.24864410852664	-3.92271089103073	0.999985148788827	5.45065438322158E-48	1.3844413230500598E-48	04666///Fc gamma R-mediated phagocytosis+++05203///Viral carcinogenesis+++04810///Regulation of actin cytoskeleton	H00845///Familial amyloidosis+++H00956///Lattice corneal dystrophies (LCD)			GO:0042995///cell projection+++GO:0030054///cell junction+++GO:0005886///plasma membrane+++GO:0032991///protein-containing complex+++GO:0005903///brush border+++GO:0005938///cell cortex+++GO:0070062///extracellular exosome+++GO:0002102///podosome+++GO:0005737///cytoplasm+++GO:0005856///cytoskeleton	GO:0046872///metal ion binding+++GO:0005545///1-phosphatidylinositol binding+++GO:0005546///phosphatidylinositol-4,5-bisphosphate binding+++GO:0051015///actin filament binding+++GO:0005509///calcium ion binding+++GO:0001786///phosphatidylserine binding+++GO:0003779///actin binding	GO:0045010///actin nucleation+++GO:0051014///actin filament severing+++GO:0051047///positive regulation of secretion+++GO:0051127///positive regulation of actin nucleation+++GO:0032330///regulation of chondrocyte differentiation+++GO:0051693///actin filament capping+++GO:0045654///positive regulation of megakaryocyte differentiation+++GO:0043065///positive regulation of apoptotic process+++GO:000…
72	'ACTG2'	mRNA	0.08	0.23	7.32	5.56	4.68	6.0	6.44	5.34	0.155	0.18	0.51	17.21	13.61	11.51	14.53	15.41	13.02	0.345	-0.256835243372916	5.50569908440737	5.25161867589416	0.999985148788827	5.4445372688694805E-24	6.689499944647701E-22	04270///Vascular smooth muscle contraction	H01869///Megacystis microcolon intestinal hypoperistalsis syndrome			GO:0072562///blood microparticle+++GO:0030175///filopodium+++GO:0005829///cytosol+++GO:0005856///cytoskeleton+++GO:0005615///extracellular space+++GO:0044297///cell body+++GO:0005737///cytoplasm+++GO:0071944///cell periphery+++GO:0030027///lamellipodium+++GO:0032982///myosin filament+++GO:0070062///extracellular exosome	GO:0005524///ATP binding+++GO:0000166///nucleotide binding	GO:0010628///positive regulation of gene expression+++GO:0006936///muscle contraction+++GO:0090131///mesenchyme migration
10628	'TXNIP'	mRNA	11.28	12.57	25.58	19.54	25.46	22.79	22.56	24.125	11.925	27.26	27.83	60.17	47.81	62.58	55.18	53.99	58.88	27.545	0.110824267308468	0.978169570896475	1.09156098349161	0.999985148788827	5.44099731378325E-8	3.20477985339285E-15	04621///NOD-like receptor signaling pathway				GO:0005634///nucleus+++GO:0005829///cytosol+++GO:0005758///mitochondrial intermembrane space+++GO:0005737///cytoplasm	GO:0004857///enzyme inhibitor activity+++GO:0005515///protein binding+++GO:0031625///ubiquitin protein ligase binding	GO:0051782///negative regulation of cell division+++GO:0042127///regulation of cell proliferation+++GO:0009749///response to glucose+++GO:0030216///keratinocyte differentiation+++GO:0006979///response to oxidative stress+++GO:0042493///response to drug+++GO:0007049///cell cycle+++GO:0043086///negative regulation of catalytic activity+++GO:0006606///protein import into nucleus+++GO:0051592///respo…
3899	'AFF3'	mRNA	2.02	1.69	3.25	3.73	3.93	3.95	3.49	3.94	1.855	4.88	3.73	7.64	9.13	9.66	9.56	8.385	9.61	4.305	0.203752138653438	0.962754368997297	1.16801354847994	0.999985148788827	5.42903344954417E-7	1.05907356812842E-12	04137///Mitophagy - animal+++04140///Autophagy - animal				GO:0032783///ELL-EAF complex+++GO:0005829///cytosol+++GO:0016604///nuclear body+++GO:0005654///nucleoplasm+++GO:0005634///nucleus+++GO:0008023///transcription elongation factor complex	GO:0003677///DNA binding+++GO:0003690///double-stranded DNA binding+++GO:0003700///DNA-binding transcription factor activity	GO:0035116///embryonic hindlimb morphogenesis+++GO:0006355///regulation of transcription, DNA-templated+++GO:0034612///response to tumor necrosis factor
56992	'KIF15'	mRNA	3.03	2.77	0.91	1.32	1.03	1.15	1.115	1.09	2.9	7.31	6.13	2.15	3.24	2.54	2.77	2.695	2.655	6.72	-0.0219466269012614	-1.28857755334313	-1.30899433424876	0.999985148788827	5.42903344954417E-7	4.543895495736851E-9					GO:0005874///microtubule+++GO:0005829///cytosol+++GO:0016020///membrane+++GO:0005737///cytoplasm+++GO:0005873///plus-end kinesin complex+++GO:0005871///kinesin complex+++GO:0005819///spindle+++GO:0005813///centrosome+++GO:0005856///cytoskeleton	GO:0005515///protein binding+++GO:0000166///nucleotide binding+++GO:0016887///ATPase activity+++GO:0003774///motor activity+++GO:0005524///ATP binding+++GO:0008017///microtubule binding+++GO:0003777///microtubule motor activity+++GO:0003677///DNA binding	GO:0019886///antigen processing and presentation of exogenous peptide antigen via MHC class II+++GO:0000278///mitotic cell cycle+++GO:0007018///microtubule-based movement+++GO:0008283///cell proliferation+++GO:0006890///retrograde vesicle-mediated transport, Golgi to ER
701	'BUB1B'	mRNA	9.79	8.18	3.66	4.81	3.49	3.94	4.235	3.715	8.985	23.66	18.1	8.61	11.76	8.58	9.54	10.185	9.06	20.88	-0.168761475111439	-1.03005082834443	-1.19733713245183	0.999985148788827	5.42903344954417E-7	4.7283121299446095E-12	05166///HTLV-I infection+++04110///Cell cycle	H01288///Mosaic variegated aneuploidy (MVA) syndrome			GO:0000777///condensed chromosome kinetochore+++GO:0005737///cytoplasm+++GO:0000778///condensed nuclear chromosome kinetochore+++GO:0000775///chromosome, centromeric region+++GO:0005829///cytosol+++GO:0005680///anaphase-promoting complex+++GO:0000940///condensed chromosome outer kinetochore+++GO:0005819///spindle+++GO:0005815///microtubule organizing center+++GO:0000776///kinetochore+++GO:0005856…	GO:0005524///ATP binding+++GO:0016740///transferase activity+++GO:0000166///nucleotide binding+++GO:0016301///kinase activity+++GO:0005515///protein binding+++GO:0004674///protein serine/threonine kinase activity+++GO:0004672///protein kinase activity	GO:0051301///cell division+++GO:0006915///apoptotic process+++GO:0051754///meiotic sister chromatid cohesion, centromeric+++GO:0007093///mitotic cell cycle checkpoint+++GO:0008283///cell proliferation+++GO:0007094///mitotic spindle assembly checkpoint+++GO:0006468///protein phosphorylation+++GO:0071459///protein localization to chromosome, centromeric region+++GO:0016310///phosphorylation+++GO:19…
170685	'NUDT10'	mRNA	0.12	0.15	0.7	0.91	0.67	0.76	0.805	0.715	0.135	0.28	0.33	1.65	2.23	1.64	1.84	1.94	1.74	0.305	-0.147060095588002	2.6581939926502	2.51283955319142	0.999985148788827	5.421200396956E-4	0.0010625150035645					GO:0005737///cytoplasm+++GO:0005829///cytosol+++GO:0005634///nucleus	GO:0052841///inositol bisdiphosphate tetrakisphosphate diphosphatase activity+++GO:0000298///endopolyphosphatase activity+++GO:0052846///inositol-1,5-bisdiphosphate-2,3,4,6-tetrakisphosphate 1-diphosphatase activity+++GO:0052844///inositol-3-diphosphate-1,2,4,5,6-pentakisphosphate diphosphatase activity+++GO:0008486///diphosphoinositol-polyphosphate diphosphatase activity+++GO:0046872///metal ion…	GO:1901909///diadenosine hexaphosphate catabolic process+++GO:1901907///diadenosine pentaphosphate catabolic process+++GO:0071543///diphosphoinositol polyphosphate metabolic process+++GO:0043647///inositol phosphate metabolic process+++GO:1901911///adenosine 5'-(hexahydrogen pentaphosphate) catabolic process
[truncated: 16,830 more rows]
